# Supplementary material for: Itaconate ameliorates autoimmunity by modulating T cell imbalance via metabolic and epigenetic reprogramming
Source: Nat Commun. 2023 Feb 27;14:984. doi: 10.1038/s41467-023-36594-x (PMC9970976; doi:10.1038/s41467-023-36594-x)
Supplement: Supplementary file 4 — Source Data [file 41467_2023_36594_MOESM4_ESM.xlsx]

## Sheet: Figure 1
Figure 1b
Th1	ITA 0 mM	ITA 3 mM	ITA 6 mM		Th2	ITA 0 mM	ITA 3 mM	ITA 6 mM		Th17	ITA 0 mM	ITA 3 mM	ITA 6 mM		Treg	ITA 0 mM	ITA 3 mM	ITA 6 mM
	42.1	31.5	38.1			4.4	3.5	3.6			38.4	21.5	16			22.7	33.7	50.9
	39	33.3	42.3			3.8	6.5	2.3			45.9	24.9	13.3			33	37.1	47.6
	34.1	30.5	33.8			5.6	3.7	1.8			42.2	23.8	14.4			27.4	33.5	40.7
	27.7	26.1	32.9			1.5	1.3	1			38.7	22.5	17.2			22.9	34.2	44.8
	26.5	24.4	27.9			1.4	1.2	0.7			43.5	28.3	14.2
											43.2	25.9	16
Figure 1c
Il17a	Ctrl	ITA		Il17f	Ctrl	ITA		Rorc	Ctrl	ITA		Foxp3	Ctrl	ITA
	1	0.08631			1	0.367643			1	1.36787			1	4.88506
	1.25452	0.123718			0.925741	0.498901			0.979543	2.00149			0.964273	4.44439
	0.971707	0.042916			1.10098	0.50568			1.42785	1.9955			2.30071	5.37447
	0.715765	0.047379			0.978374	0.412908			1.35896	1.7472			1.90962	3.39116
Figure 1d
RORγt	Ctrl	ITA
	7117	8660
	6655	7696
	6320	9215
	5531	6746
	5654	9370

## Sheet: Figure 2
Figure 2a
Clinical score
		Day	Ctrl											ITA
		0	0	0	0	0	0	0	0	0	0	0	0	0	0	0	0	0	0	0	0	0	0	0
		1	0	0	0	0	0	0	0	0	0	0	0	0	0	0	0	0	0	0	0	0	0	0
		2	0	0	0	0	0	0	0	0	0	0	0	0	0	0	0	0	0	0	0	0	0	0
		3	0	0	0	0	0	0	0	0	0	0	0	0	0	0	0	0	0	0	0	0	0	0
		4	0	0	0	0	0	0	0	0	0	0	0	0	0	0	0	0	0	0	0	0	0	0
		5	0	0	0	0	0	0	0	0	0	0	0	0	0	0	0	0	0	0	0	0	0	0
		6	0	0	0	0	0	0	0	0	0	0	0	0	0	0	0	0	0	0	0	0	0	0
		7	0	0	0	0	0	0	0	0	0	0	0	0	0	0	0	0	0	0	0	0	0	0
		8	0	0	0	0	0	0	0	0	0	0	0	0	0	0	0	0	0	0	0	0	0	0
		9	0.5	0	0	0	1	0	0.5	0.5	0	0.5	0	0	0	0	0	0	0	0	0	0	0	0
		10	1	0.5	0.5	0	1	0	0.5	0.5	0.5	0.5	0.5	0	0	0	0	0	0	0	0	0	0	0
		11	1	2	2	0.5	3	1	0.5	0	0.5	0	1	0.5	0	0.5	0	0	0	0	0	0.5	0.5	0
		12	2	2.5	3	0.5	2.5	2.5	0.5	0	0.5	0	2	0.5	0.5	0.5	0	0	0	0	0	0.5	1	0
		13	3	3	3	1	2.5	3	0.5	0.5	0.5	0	3	2	2	2	0	0	1	1	0	1	1	0
		14	3	5	3	3	3	4	0.5	1	1	0.5	4	3	2	2	1	1	2	1	0.5	2	1	0.5
Figure 2b
Body weight
		Day	Ctrl											ITA
		0	1	1	1	1	1	1	1	1	1	1	1	1	1	1	1	1	1	1	1	1	1	1
		1	1.01739	0.991561	0.995708	1.00521	1.02381	0.972973	1.02335	0.984496	1.00787	0.984925	1.03911	0.954733	1.0249	1.02151	0.989362	1.0099	1.02979	1.02164	0.979592	0.983333	1.02632	1.00529
		2	1.02609	1.00422	1	1.00521	1.02381	0.994595	1.03113	0.996124	0.996063	0.984925	1.05028	0.946502	0.995851	1.01075	1	0.985149	1.0383	1.03463	0.991837	1.01111	1	1.02645
		3	1.01739	1.01688	1.01717	1	1.05357	1.02703	1.03502	0.984496	1.01181	1.0201	1.05028	0.925926	0.991701	1.01613	1.00532	1	1.02979	1.05195	0.995918	1.04444	1.01053	1.04762
		4	1.03913	1	1.01717	1.02083	1.05952	1.02703	1.03502	0.988372	1.02362	1.0402	1.06704	0.930041	1	1.04301	1.03191	1.01485	1.02553	1.03896	1.00816	1.06667	1.02105	1.05291
		5	1.03043	1.02532	1.03434	1.06771	1.16071	1.05405	1.01556	0.976744	1.01575	1.05025	1.06704	0.958848	1.02075	1.06989	1.06383	1.06436	1.01702	1.04329	1.02449	1.05	1.03158	1.0582
		6	1.01739	1.00422	1.01288	1.05729	1.07738	1.01081	1.03891	0.968992	1.01575	1.02513	1.05587	0.950617	1	1.06989	1.03191	1.05941	1.02553	1.04762	1.00816	1.06111	1.02632	1.02645
		7	1.03478	1.0211	1.03004	1.0625	1.07738	1.07568	1.0428	0.984496	1.02756	1.03518	1.08939	0.950617	1.01245	1.06989	1.05319	1.07426	1.03404	1.06493	1.00408	1.08889	1.06316	1.04762
		8	1.03043	1.01266	1.04292	1.07292	1.06548	1.03784	1.06615	0.988372	1.03937	1.0402	1.07821	0.967078	1.00415	1.06452	1.04255	1.07921	1.02979	1.06061	1.02449	1.07778	1.06842	1.06349
		9	1.04348	1.02532	1.05579	1.08854	1.02976	1.04865	1.07004	1.00388	1.04331	1.04523	1.10614	0.983539	1.02075	1.09677	1.07979	1.12871	1.05532	1.09091	1.0449	1.08333	1.07895	1.06878
		10	0.986957	1.00422	0.982833	1.05208	0.934524	0.935135	1.08171	0.988372	1.03543	1.03518	1.11732	0.975309	0.979253	1.08602	1.07447	1.10891	1.05957	1.08658	1.04898	1.06111	1.07895	1.07407
		11	0.947826	0.962025	0.914163	1.07292	0.910714	0.87027	0.961089	0.96124	1.0315	0.994975	1.11732	0.950617	0.958506	1.10215	1.11702	1.13861	1.04681	1.05195	1.04082	0.911111	0.947368	1.05291
		12	0.926087	0.869198	0.862661	1.03646	0.880952	0.832432	0.891051	0.965116	1.0315	1.00503	1.10056	0.934156	0.887967	1.04839	1.14362	1.11386	1.00425	1.05195	1.02449	0.861111	0.894737	1.06878
		13	0.865217	0.843882	0.871245	0.916667	0.892857	0.837838	0.844358	0.94186	1.02362	1.01005	1.14525	0.876543	0.854772	0.967742	1.07979	1.0099	0.982979	0.991342	1.04082	0.833333	0.889474	1.0582
		14	0.878261	0.797468	0.866953	0.890625	0.904762	0.783784	0.840467	0.872093	0.96063	0.954774	1.13408	0.839506	0.825726	0.88172	1.04255	0.980198	0.940426	0.952381	0.979592	0.877778	0.905263	1.00529
Figure 2c
Clinical score
		Day	Ctrl										ITA
		0	0	0	0	0	0	0	0	0	0	0	0	0	0	0	0	0	0	0	0	0	0	0	0
		1	0	0	0	0	0	0	0	0	0	0	0	0	0	0	0	0	0	0	0	0	0	0	0
		2	0	0	0	0	0	0	0	0	0	0	0	0	0	0	0	0	0	0	0	0	0	0	0
		3	0	0	0	0	0	0	0	0	0	0	0	0	0	0	0	0	0	0	0	0	0	0	0
		4	0	0	0	0	0	0	0	0	0	0	0	0	0	0	0	0	0	0	0	0	0	0	0
		5	0	0	0	0	0	0	0	0	0	0	0	0	0	0	0	0	0	0	0	0	0	0	0
		6	0	0	0	0	0	0	0	0	0	0	0	0	0	0	0	0	0	0	0	0	0	0	0
		7	0	0	0	0	0	0	0	0	0	0	0	0	0	0	0	0	0	0	0	0	0	0	0
		8	0	0	0	0	0	0	0	0	0	0	0	0	0	0	0	0	0	0	0	0	0	0	0
		9	0	0.5	0.5	0	0	0.5	0.5	0	0.5	0	0	0	0	0	0	0	0	0	0	0	0.5	0	0
		10	0	0.5	0.5	0	0	0.5	1	0	0.5	0.5	0	0	0	0	0	0	0	0	0	0	1	0	0
		11	0.5	2	1	0	0	0.5	2	0	1	1	0	0	0	0	0	0	0.5	0	0	0	2	0	0
		12	0.5	2	1	0	0	0.5	3	0	3	1	0	0	0	0	0	0	2	0	0	0	3	0	0
		13	0.5	3	2	0	0.5	0.5	5	0.5	3	3	0	0	0	0	0	0	2	0	0	0	3	0	0
		14	2	5	3	0	0.5	1	5	0.5	3	3	0	0	0.5	0	0	0	3	0	0	0	5	0	0
		15	2	5	3	0	0.5	1	5	2	5	5	0.5	0	0.5	0	0	0	3	0	0	0	5	0	0
Figure 2d
Body weight
		Day	Ctrl										ITA
		0	1	1	1	1	1	1	1	1	1	1	1	1	1	1	1	1	1	1	1	1	1	1	1
		1	1.04094	0.943182	0.96	0.900585	0.974359	1	0.985981	0.912752	1.01802	0.986111	0.991935	0.978495	1.03409	1.04118	1.02381	1.00446	1.02679	1.0045	1.02283	1.00476	1.03774	1.06936	1.08025
		2	1.07018	0.988636	0.982222	0.847953	1.08205	1.06311	1.02336	1	1.0045	0.981481	1.00403	1.02151	1.05114	1.07059	1.08333	1.03125	1.05804	1.04955	1.08219	1.03333	1.01887	1.10405	1.09259
		3	1.09357	0.994318	1.00889	0.789474	0.994872	1.05825	1.01402	1.02013	1.04054	1.00926	0.971774	1.02688	1.06818	1.08235	1.11309	1.03125	1.04018	1.03604	1.07763	1.02381	1.03774	1.10405	1.11111
		4	1.1462	1.02273	1.00444	0.795322	1.02051	1.08738	1.04206	1.04698	1.07658	1.04167	1.0121	1.05376	1.07954	1.07059	1.11309	1.03125	1.04911	1.04505	1.08676	1.10476	1.08491	1.19075	1.16049
		5	1.12281	1.02841	1.01778	0.859649	1.03077	1.06796	1.02336	1.02013	1.05856	1.01389	1.03629	1.06452	1.05682	1.08235	1.16071	1.03125	1.03571	1.05405	1.08676	1.02857	1.06604	1.17341	1.16667
		6	1.1462	1.03409	1.06222	0.94152	1.0359	1.07767	1.03271	1.0604	1.03604	1	1.00806	1.06452	1.07386	1.18235	1.19643	1.05804	1.0625	1.09459	1.07763	1.03809	1.04717	1.14451	1.15432
		7	1.16374	1.06818	1.04	0.97076	1.01538	1.08738	1.03738	1.07383	1.04054	1.02778	1.02823	1.10753	1.09091	1.14118	1.20238	1.04464	1.04464	1.07658	1.08219	1.06667	1.07547	1.19653	1.22222
		8	1.19298	1.07954	1.01333	1	1.00513	1.08738	1.01402	1.07383	1.07207	1.06482	1.04435	1.13979	1.13068	1.12353	1.20238	1.04018	1.04464	1.06757	1.09589	1.05238	1.08491	1.20231	1.27778
		9	1.16374	1.01136	1.00444	1.04094	1	1.08252	0.981308	1.07383	1.03604	1.06018	1.04435	1.11828	1.09091	1.17059	1.19643	1.03571	1.02679	1.06306	1.10046	1.03333	1.05189	1.22543	1.25926
		10	1.21637	1.00568	0.973333	1.09357	1.01026	1.07282	0.883178	1.0604	0.995495	1.03241	1.08871	1.17204	1.14204	1.16471	1.19643	1.03125	0.941964	1.04955	1.09589	1.04286	0.90566	1.20809	1.23457
		11	1.14035	0.869318	0.906667	1.12281	1.0718	1.09709	0.827103	1.15436	0.927928	0.962963	1.06048	1.15054	1.14204	1.17059	1.24405	1.03571	0.879464	1.04955	1.11416	1.08095	0.825472	1.24277	1.26543
		12	1.10526	0.801136	0.813333	1.1462	1.06667	1.09709	0.738318	1.14094	0.837838	0.875	1.05645	1.15591	1.1875	1.16471	1.21429	1.03571	0.799107	1.02252	1.10046	1.07619	0.768868	1.21387	1.30864
		13	1.04094	0.732955	0.786667	1.18129	1.03077	1.06311	0.738318	1.08725	0.846847	0.800926	1.07258	1.13441	1.20454	1.15882	1.19048	1.05357	0.754464	1.03153	1.11416	1.04286	0.759434	1.23121	1.32716
		14	1	0.732955	0.773333	1.19883	1.05641	1.04369	0.738318	1.08725	0.815315	0.787037	1.06855	1.16129	1.18182	1.12353	1.17857	1.04018	0.700893	1.0045	1.15068	1.05714	0.759434	1.25433	1.32716
		15	0.923977	0.732955	0.768889	1.15205	1.0359	0.951456	0.738318	0.979866	0.815315	0.787037	1.02419	1.11828	1.14773	1.05882	1.11905	1.00446	0.65625	0.963964	1.12329	1.00952	0.759434	1.25433	1.32716
Figure 2f					Figure 2g										Figure 2h
inflammation score		Ctrl	ITA		IL-17A+ cells		Ctrl	ITA		IL-17A+ cells		Ctrl	ITA		IL-17A+GM-CSF* cells			Ctrl	ITA		IL-17A+GM-CSF* cells			Ctrl	ITA
		3.667	0.833		absolute cell number		188	9		(%)		49.5	20		absolute cell number			122	1		(%)			32.1	0
		1.333	0.167				990	8				32	19.5					589	3					19.1	0
		3.833	2				335	4				40.1	0.6					116	0					13.1	2.22
		3.5	3.5				1480	0				22.7	0					519	0					7.96	7.32
		0.833	0
		4	0.333
			0.5
			0.5
Figure 2i															Figure 2j
Macrophages		Ctrl	ITA		Monocytes		Ctrl	ITA		Neutrophils		Ctrl	ITA		IL-1β-producing		Ctrl	ITA		IL-1β-producing		Ctrl	ITA		IL-1β-producing		Ctrl	ITA
		6646	81				4025	8				823	1		macrophages		1650	36		monocytes		1174	6		neutrophils		823	1
		135	61				17	1				4	0				101	40				8	1				4	0
		220	129				0	17				1	0				44	83				0	1				0	0
		330	4429				70	2339				3	343				119	1529				26	973				0	154
		276	481				32	196				3	34				99	198				7	69				0	8
		2291	168				1701	2				321	0				299	66				200	0				52	0
		121	251				7	2				3	0				10	57				3	0				0	0
		95	794				3	160				1	13				9	268				0	66				0	4
		1038	120				519	5				47	4				81	5				43	1				5	0
		297	169				8	62				4	8				26	28				0	15				0	0
		66					6					0					12					0					0

## Sheet: Figure3a
Figure 3a
	Th17 Ctrl-1	Th17 Ctrl-2	Th17 Ctrl-3	Th17 ITA-1	Th17 ITA-2	Th17 ITA-3	Treg Ctrl-1	Treg Ctrl-2	Treg Ctrl-3	Treg ITA-1	Treg ITA-2	Treg ITA-3
Wnt3	-0.954463	-0.910131	-0.954463	-0.930126	-0.932736	-0.954463	0.497123	0.707553	1.24167	1.18289	1.01913	0.988016
Sema4f	1.25411	1.04162	0.703397	0.944855	0.905743	0.840244	-0.99529	-0.972442	-1.05707	-0.949489	-0.831685	-0.883993
Serpinf1	1.33985	1.24548	1.00403	0.652331	0.662837	0.707935	-0.957771	-0.820341	-0.96033	-0.863681	-0.993977	-1.01636
Fasl	-0.942963	-1.11519	-1.2153	-0.55652	-0.710545	-1.07797	1.02085	0.965772	0.587001	1.02051	0.968969	1.05539
S100a6	1.39213	1.50182	1.46778	0.337051	0.179357	0.236443	-0.979132	-0.896601	-0.806442	-0.617957	-0.976168	-0.838286
Timp1	1.18952	1.24223	0.893771	0.81282	0.786338	0.754239	-0.997223	-0.845606	-0.910497	-0.962861	-0.939766	-1.02296
Sema6b	1.22746	0.930438	0.274655	1.01865	1.10159	0.95449	-0.882069	-0.478267	-1.14612	-0.884671	-0.903291	-1.21286
Itga3	1.25216	1.09578	1.08575	0.814782	0.773858	0.645329	-0.838509	-0.901685	-0.963827	-0.97376	-0.984364	-1.00551
Scin	-0.942321	-0.943249	-0.97216	-0.930641	-0.980415	-0.970105	0.878366	0.898981	1.05122	0.987736	0.949948	0.972637
Pla1a	-0.82926	-0.78248	-1.11039	-0.779555	-1.02187	-0.992292	1.27022	1.49766	0.934903	0.606313	0.556936	0.649817
Ier3	1.50237	1.45604	1.03226	0.0405398	-0.0328753	0.138213	0.168485	0.0775598	-0.384782	-1.22115	-1.44681	-1.32986
Nqo1	-1.19949	-1.28068	-0.867049	-0.149766	0.519933	0.833994	-0.679061	-0.691313	-0.368425	1.17094	1.18146	1.52947
Cavin1	-0.718601	-0.714023	-0.992453	-1.10347	-1.10865	-1.04311	0.914894	0.997953	0.782187	1.05718	1.09217	0.835914
Map3k20	1.26585	0.940641	1.06237	0.678473	0.743914	0.386	-0.0198144	-0.242835	-0.68265	-1.39498	-1.3205	-1.41648
Nkg7	-0.826648	-0.985084	-0.874599	-0.84819	-0.890935	-0.854561	0.105511	0.297092	0.78329	1.48612	1.39215	1.21585
Kit	-1.17531	-1.19517	-1.22928	-0.633677	-0.513585	-0.667028	0.475841	0.431387	0.965836	1.10692	1.35094	1.08313
Crip2	1.45828	1.43693	1.30318	0.240534	-0.0151563	0.00162601	-0.299754	0.0212189	-0.523915	-1.55088	-1.29639	-0.775662
Spib	-0.761579	-0.742666	-0.812759	-0.75557	-0.597485	-0.847277	-0.0866005	0.0676615	0.115138	1.87478	1.89769	0.648671
Cnksr3	-0.924452	-0.893139	-0.987824	-0.735048	-0.833496	-0.967247	0.502535	0.240837	0.542806	1.41521	1.55335	1.08646
Gata3	-0.936933	-1.1335	-1.25142	-0.73538	-0.765443	-0.819677	0.793832	0.66893	0.901762	1.07824	1.1097	1.08989
Cd5l	1.37544	1.48377	1.54847	0.0645003	0.168564	0.106509	-0.431524	-0.449007	-0.464138	-1.17027	-1.13221	-1.1001
Ncf1	-1.35013	-1.47579	-1.67205	0.119054	0.0148444	-0.460808	0.658424	0.65	0.757756	0.935095	0.980129	0.843472
Lbp	0.305623	0.298555	0.0487965	1.61713	1.56231	1.22342	-0.856126	-0.84931	-0.819309	-0.814326	-0.865349	-0.851412
Il10	1.3697	1.56345	1.52531	-0.0274184	0.0742765	0.439861	-0.725307	-0.695329	-0.7411	-0.838609	-0.970182	-0.974648
Cd40	-0.954142	-0.89547	-1.02361	-1.03114	-0.872074	-0.850386	0.476784	0.860312	1.35921	0.881711	0.9934	1.05541
P4ha2	1.55673	1.4654	0.790324	0.0459291	-0.266882	-0.365951	0.650306	0.388001	-0.490608	-1.10537	-1.29826	-1.36962
Pkib	-1.05609	-0.932912	-1.24732	-0.675948	-0.624759	-0.674711	0.489323	0.461477	0.263134	1.69398	1.38757	0.916256
Srgn	0.980464	1.14018	0.959485	0.769471	0.792813	1.06367	-0.867805	-0.836531	-1.00894	-0.994821	-1.06823	-0.929748
Plek	1.65877	1.53516	1.00765	0.167348	0.149757	-0.518752	0.146339	0.0749453	-0.861308	-1.11226	-1.01235	-1.23531
Avpr1a	-1.02739	-0.970784	-0.923696	-0.946054	-0.886346	-0.928232	0.893517	0.757284	0.702722	1.21755	1.17705	0.934376
Adarb1	1.04862	0.754692	0.892129	1.08742	1.04748	0.789605	-0.568093	-0.655663	-0.950582	-1.25749	-1.10662	-1.08149
Upp1	1.75837	1.75341	0.601122	0.28378	0.518221	0.047746	-0.893805	-0.858115	-0.792344	-0.855458	-0.830255	-0.732668
Id2	1.2353	1.41031	0.944061	0.28844	0.448527	0.586499	-0.271687	-0.159708	-0.339456	-1.44588	-1.46006	-1.23635
Akr1c18	-1.06042	-1.10392	-0.938504	-0.885542	-0.75781	-0.701024	0.525184	0.615985	0.417418	1.48713	1.17321	1.22829
Gadd45g	1.36595	1.89822	0.587439	0.527169	-0.156067	0.341124	-0.231122	-0.247584	-0.485374	-0.979341	-1.42096	-1.19945
Il9	0.871124	1.36352	0.609383	-0.534754	-0.192987	-0.527295	0.985	1.09873	0.259764	-1.37313	-1.23588	-1.32347
Myo10	1.7614	1.12124	0.986192	0.626132	0.710638	0.0122416	-0.536032	-0.851246	-0.754603	-1.14167	-1.05375	-0.880543
Cd96	-1.27622	-1.30118	-1.18416	-0.515212	-0.444941	-0.728588	0.532764	0.641666	0.97435	1.08249	1.07115	1.14788
Wnt10b	-0.780623	-0.832249	-1.08594	-0.795284	-0.770244	-1.19414	0.463399	0.428994	0.715261	1.3047	1.35374	1.19238
Tmem176a	0.9386	1.24264	0.514945	0.285729	0.624265	0.00119554	0.271151	0.602228	0.192816	-1.43066	-1.7946	-1.44831
Tff1	-0.808672	-0.892404	-1.04778	-0.873797	-0.940037	-0.970322	0.676518	0.68612	0.545789	1.36691	1.46034	0.797333
Cyp1b1	1.14261	0.858943	1.00466	0.897494	1.08057	0.714684	-1.08474	-1.06134	-0.941509	-0.881926	-0.882024	-0.847419
Ctsw	-1.4636	-1.33744	-1.16263	0.0138029	0.216232	0.177495	-0.577794	-0.285737	0.729801	1.04115	1.10184	1.54688
Kcnk7	1.27716	1.43885	0.712163	0.90222	0.662271	0.231052	-0.210763	-0.550978	-0.811305	-1.07844	-1.34914	-1.2231
Pik3ap1	0.680812	0.348269	-0.0126402	1.62714	1.57715	0.920224	-0.787271	-0.76251	-0.933071	-0.846111	-0.862009	-0.949978
Itga7	1.92289	1.43085	0.824677	0.193507	-0.484186	-0.40241	0.300118	0.0606319	-0.45215	-1.08557	-1.1679	-1.14045
Ifitm3	1.20075	1.20655	1.22155	0.518267	0.440558	0.743003	-0.337463	-0.446296	-0.965886	-1.23829	-1.36105	-0.981688
Itih5	-0.776023	-1.19311	-1.15256	-0.407706	-0.70787	-1.14201	1.01647	0.560687	0.449921	1.35838	1.37872	0.615089
Nrp1	-0.91479	-1.02765	-0.9661	-0.82553	-0.817568	-1.04593	1.21961	1.11416	1.28636	0.492779	0.715784	0.768883
Il17a	1.55238	1.62187	1.2875	0.209317	0.178976	0.16085	-0.816712	-0.73972	-0.831366	-0.844143	-0.887311	-0.891638
Ikzf2	-0.969199	-0.872174	-1.1445	-0.678824	-0.725807	-1.17788	0.638513	0.683501	0.777609	1.30735	1.29345	0.867962
Il1r1	1.28883	0.995828	1.67491	0.467486	0.292697	0.635154	-0.941769	-0.962302	-1.03039	-0.857508	-0.743232	-0.819708
Ccl20	1.44515	1.7021	1.71992	-0.462639	-0.204122	-0.182042	-0.49587	-0.663354	-0.54966	-0.801233	-0.751809	-0.756438
Wnt10a	-0.833805	-0.779127	-0.70236	-0.888977	-0.867186	-0.922325	0.164036	0.128146	0.322133	1.64191	1.70148	1.03608
Fn1	-0.804868	-0.939331	-0.958226	-0.948055	-0.936812	-1.01377	0.984713	0.6591	0.616135	1.23626	1.38428	0.720569
Il24	1.34302	1.13689	0.398684	1.12417	1.00622	0.533805	-0.9381	-1.01413	-0.83951	-0.839309	-1.09468	-0.817062
Lamc1	1.58962	0.607398	0.988264	1.02893	0.756038	0.50433	-0.517993	-0.793051	-1.06086	-1.01771	-0.968482	-1.11649
Ifi211	0.842694	1.30243	1.16772	-1.00194	-1.01048	-0.798196	0.496024	1.15295	0.595557	-1.20152	-0.785848	-0.759379
Atp1b1	-1.14555	-1.13501	-0.916151	-0.638054	-0.653452	-0.724051	0.195412	0.173404	0.761967	1.35684	1.35623	1.36841
Batf3	1.45049	1.97582	0.366908	-0.139989	0.247183	-0.435076	0.479017	0.138978	-0.854717	-0.821113	-1.0695	-1.338
Serpinc1	-0.915119	-0.867496	-1.01805	-0.844298	-0.860651	-1.00089	0.559139	0.545665	0.659531	1.40014	1.4625	0.879524
Nr4a2	1.85933	1.47307	1.22308	-0.384869	-0.367538	-0.309682	0.0349266	-0.00255756	-0.367384	-1.1813	-0.911609	-1.06547
Ermn	0.882883	0.881864	0.314127	1.38813	1.36178	0.564817	-0.583992	-0.502624	-1.01809	-1.0961	-1.03324	-1.15956
Kynu	-0.846526	-0.901236	-1.13464	-0.791559	-0.798693	-1.11836	1.19057	1.29164	1.09258	0.713533	0.776636	0.526052
Itga4	-0.943277	-1.14036	-0.958548	-0.762486	-0.662397	-0.935432	0.413526	0.224214	0.968757	1.12066	1.31071	1.36463
Gatm	1.19563	0.953248	0.485063	1.06064	0.935363	0.779294	-0.368739	-0.389128	-1.06695	-1.02344	-1.09767	-1.46331
Syt13	-0.981854	-0.917211	-0.912756	-0.145846	-0.000721277	-0.215998	-0.671324	-0.556985	-0.242491	1.44027	1.23927	1.96564
Sdcbp2	1.36541	1.2774	0.711336	0.56346	0.698647	0.927979	-0.800062	-0.864089	-1.29483	-0.747595	-0.817731	-1.01992
Car2	-1.02281	-0.907672	-1.13124	-0.757108	-0.829385	-1.04123	0.725251	0.86347	0.965711	1.08345	1.13195	0.919615
Procr	0.936426	1.03192	0.73769	1.06728	1.11425	0.739787	-1.07299	-1.29385	-0.712701	-1.08846	-0.689428	-0.769932
Il21	0.936713	0.86768	1.11675	0.927632	0.976574	0.909404	-0.954828	-0.959522	-0.959522	-0.947367	-0.959522	-0.953993
Il2	1.10068	1.31327	1.50438	0.280659	0.361055	0.510286	-0.492993	-0.305845	-0.524424	-1.19321	-1.40866	-1.1452
Rorc	0.832681	0.724147	0.877994	1.0299	1.04458	1.1133	-0.814009	-0.697548	-0.602794	-1.17307	-1.21709	-1.11809
Ccn1	0.927152	1.03526	0.525245	-0.932332	-0.787098	-1.04707	1.25424	1.48465	0.213598	-0.873248	-0.873323	-0.927071
Gem	1.49868	1.39969	0.670631	0.735202	0.697468	0.499003	-0.900159	-1.00954	-0.925706	-0.952019	-0.790553	-0.922699
Nr4a3	-0.973954	-1.27352	-1.00247	-0.718904	-0.759399	-0.935853	0.881306	0.724998	0.879142	0.989903	1.04515	1.1436
Cd72	-1.28648	-1.21035	-1.26136	-0.547107	-0.354199	-0.641544	0.454464	0.486653	0.677711	1.30912	1.28743	1.08567
Ak4	0.900045	0.763197	1.01949	-0.287209	-0.596051	-0.15543	1.0143	0.936591	0.58677	-1.3211	-1.52774	-1.33287
Tnfrsf8	1.50219	1.25013	1.58718	0.284514	0.365028	0.142824	-0.934058	-0.788361	-0.861931	-0.923004	-0.716031	-0.908477
Klf3	-0.876515	-1.0733	-1.00512	-0.663929	-0.885826	-1.02698	0.498519	0.434677	0.929437	1.23975	1.20257	1.22672
Uchl1	1.46307	1.86915	0.762957	0.157755	0.571293	0.114103	-0.681483	-0.340316	-1.0094	-0.961557	-1.01126	-0.93432
Fscn1	-0.680658	-0.773914	-1.00283	-1.11723	-1.0398	-1.07533	0.962018	0.826933	1.06317	0.947168	1.05175	0.83872
Akr1b8	1.58884	1.33572	0.0765698	0.926212	0.894356	0.490264	-0.715605	-0.727381	-0.931482	-0.959394	-0.959477	-1.01863
Tmem176b	0.969448	1.1617	0.6577	0.290008	0.516412	0.109209	0.257288	0.63146	0.128632	-1.549	-1.56479	-1.60807
M1ap	1.08792	0.84774	0.557342	1.32189	0.94562	0.889482	-0.805736	-0.995742	-1.04427	-0.89976	-0.945582	-0.958894
Frmd4b	1.20059	0.64564	0.774818	1.07524	1.10693	0.87523	-0.875901	-0.920194	-1.06308	-0.950862	-0.923591	-0.944815
Clec2i	-1.18866	-1.23159	-1.03821	-0.16152	-0.396767	-0.861641	0.0925463	0.112433	0.536063	1.2063	1.52567	1.40537
Dgat2	-0.800817	-0.844612	-0.950533	-0.896577	-1.0308	-1.10135	0.562681	0.597208	1.09338	1.1032	1.08824	1.17999
Adm	-0.442371	-0.897195	-0.904382	-1.01049	-1.12737	-1.14483	1.05406	1.19174	1.32464	0.645486	0.747943	0.562769
Rab33a	1.92717	1.16638	0.919413	0.223881	-0.522514	0.0820103	0.0665916	-0.0193593	-0.379026	-0.80249	-0.875693	-1.78636
Rasa3	-1.11296	-1.30693	-1.31603	-0.21693	-0.116281	-0.655717	0.303662	-0.00399746	0.319456	1.41438	1.43034	1.26101
Mt2	1.80613	1.71364	1.00695	-0.0428777	-0.566984	-0.589201	0.103572	-0.326945	-0.13014	-0.972173	-1.12996	-0.872015
Mt1	1.64742	1.56727	1.03633	-0.0275328	-0.511892	-0.500537	0.268812	0.245826	-0.244772	-1.08296	-1.22978	-1.16818
Ccl22	-1.22565	-0.182015	-1.0409	-1.17667	-0.196005	-1.05155	0.346671	0.476586	0.161516	1.53755	1.59514	0.755323
Adgrg1	-1.03449	-1.12811	-1.04483	-0.698764	-0.740494	-0.877924	0.450513	0.542422	1.00571	1.23476	1.36931	0.9219
Gpr83	-0.797617	-0.905935	-0.871176	-0.539699	-0.522224	-0.583411	-0.241182	-0.457841	0.158491	1.7071	1.60011	1.45338
Izumo1r	-1.08685	-1.19527	-1.2868	-0.0862705	-0.191001	-0.4764	0.115191	-0.128905	0.0116698	1.69339	1.5437	1.08753
Bcar1	1.37553	1.01648	0.963735	-0.850284	-0.814134	-0.666026	1.01904	0.809948	0.370539	-1.17088	-0.97969	-1.07425
Myo1e	-0.920542	-0.928272	-0.916224	-0.9572	-0.903281	-1.03712	0.792125	0.561252	0.89469	1.09623	1.23552	1.08282
Anxa2	1.68635	1.49737	0.342566	0.591638	0.300108	-0.0636237	0.205466	-0.0510745	-0.747749	-1.23811	-1.39021	-1.13272
Sh3bgrl2	-0.65059	-0.723271	-0.919114	-0.957942	-1.02628	-1.22579	0.800561	0.509814	0.579799	1.37599	1.34573	0.891092
Cyp1a1	-1.74931	-1.48356	-1.32683	0.36713	0.397362	0.68425	-0.362657	0.171332	1.21296	0.40243	0.824705	0.862189
Plod2	1.42876	1.11382	0.922851	-0.136485	-0.236809	-0.318234	0.812873	0.5474	0.00331293	-1.39027	-1.48202	-1.2652
Trib1	-1.21646	-1.35172	-1.22529	-0.530924	-0.460719	-0.691313	0.646724	0.649102	0.957711	1.05679	1.08878	1.07732
Alpk2	1.05887	0.722468	1.04963	1.01825	1.08785	0.767269	-0.840219	-0.895836	-0.967815	-0.996243	-1.00474	-0.99949
Tbc1d4	-0.952405	-1.03402	-0.809881	-0.962301	-1.03293	-0.911178	0.797531	0.82013	0.819927	1.07951	1.16305	1.02256
Phldb2	-0.943544	-0.965584	-0.930902	-0.930261	-0.965584	-0.965584	0.762557	0.805762	1.15404	0.84483	1.18301	0.951259
Chst2	0.819985	0.958036	1.75315	0.359136	0.554702	0.934759	-0.773405	-0.633803	-0.784067	-1.13207	-1.11534	-0.941079
Cysltr2	0.746876	0.629317	0.492598	1.46154	1.08304	1.12904	-0.67861	-0.835922	-1.03679	-0.958594	-0.993405	-1.03909
Myo6	-0.868368	-0.927358	-0.9415	-0.860859	-0.874135	-0.739501	0.226151	0.128884	0.686252	1.2398	1.26864	1.662
Jdp2	-0.521834	-0.535161	-1.28209	-0.511193	-0.196542	-0.755129	-0.077259	-0.49474	-0.330651	1.69978	1.78839	1.21643
Ly6d	-0.95269	-0.95413	-0.654037	-1.04434	-0.873791	-1.04434	0.346743	0.735698	1.49466	0.868254	1.01545	1.06252
Vax2	1.44045	1.56816	0.948424	0.278088	0.411252	0.480685	-0.109728	-0.837222	-1.00465	-1.08869	-0.998086	-1.08869
Egln3	1.1197	0.965891	0.973583	0.651451	0.559483	0.506744	0.116471	-0.0408483	-0.367021	-1.52448	-1.56289	-1.39809
Capn5	-0.637984	-1.0168	-1.14976	-0.554558	-0.561804	-0.983935	0.296516	-0.0304885	0.3398	1.61542	1.68175	1.00184
Prickle1	-1.05562	-1.20381	-1.58935	0.11008	-0.0892255	-0.852884	0.515445	0.284936	0.209484	1.07501	1.64953	0.946398
Agr3	-0.803788	-0.852767	-0.852767	-0.852767	-0.852767	-0.852767	1.32851	1.54022	1.53936	0.323146	0.0100735	0.326312
Lum	1.52999	1.51706	1.42644	0.192869	0.197595	0.167046	-0.822815	-0.841637	-0.841637	-0.841637	-0.841637	-0.841637
Ttyh3	-1.05917	-1.49748	-1.1159	-0.495176	-0.616824	-0.692781	0.67564	0.613851	0.869912	1.05749	1.23442	1.02602
Zcchc12	-0.757689	-0.738316	-0.69687	-0.736587	-0.757689	-0.757689	-0.290829	-0.149505	0.205643	1.82082	1.70658	1.15213
Mgarp	1.43955	1.35363	0.552023	0.12105	-0.266295	-0.271466	0.788046	0.555286	-0.233615	-1.03776	-1.31426	-1.68619
Serpine1	1.87372	1.56443	1.03572	0.309542	0.0757239	-0.328621	-0.423232	-0.461341	-0.732797	-0.946362	-0.963836	-1.00295
Endod1	-1.29156	-1.6503	-1.30283	0.0752155	0.208524	-0.250957	0.0483427	0.0136509	0.50095	1.00087	1.18718	1.46092
Adh4	0.78683	1.00574	1.12506	0.428477	0.598696	1.40552	-0.633209	-0.350202	-0.633262	-1.14541	-1.29046	-1.29779
Tgm2	1.38221	0.953286	0.566849	0.947702	0.712738	0.518059	0.0753959	-0.327295	-0.980484	-1.06307	-1.16753	-1.61787
Slamf7	1.67425	1.16801	1.53791	0.422288	0.0853533	-0.0265035	-0.50032	-0.589877	-0.635638	-1.06823	-1.01096	-1.05627
Cd160	-0.948876	-1.00846	-0.958686	-0.955359	-0.805226	-0.958345	0.472184	0.738174	1.11396	1.22344	1.03164	1.05555
Ciart	1.20731	1.06262	1.01062	-0.465065	-0.620893	-0.367558	0.909571	0.751691	0.415409	-1.38034	-1.28497	-1.23839
Sp6	-0.935094	-0.961781	-0.986253	-0.947826	-0.922311	-0.96731	0.971527	1.0479	1.09884	0.914161	0.972808	0.715338
Gcnt1	1.37483	0.996979	0.942928	0.859403	0.778565	0.58881	-0.523952	-0.635998	-0.88913	-1.1609	-1.16095	-1.17059
Nrn1	1.14168	1.1448	0.610118	-0.678329	-0.59882	-0.592783	1.16673	1.1771	0.0765258	-0.872069	-1.2001	-1.37485
Tnfsf10	-1.09762	-1.13611	-1.18324	-0.61341	-0.614741	-0.989359	0.991328	0.804126	0.833056	1.10448	1.05172	0.849768
Mreg	-0.998975	-0.838845	-0.877439	-1.03421	-0.919252	-1.01507	0.834664	0.745533	0.987941	1.25774	1.08254	0.775371
Foxp3	-0.965723	-0.990955	-0.924999	-0.901063	-0.938253	-0.902529	0.675888	0.515711	0.850085	1.17246	1.21759	1.19179
Ifi203	-0.822411	-0.774306	-0.800649	-1.10241	-1.07389	-1.10301	0.740116	0.7796	1.14469	0.940573	1.06222	1.00947
Timd2	1.34909	1.45362	0.473101	0.86721	1.10598	0.115954	-0.757118	-0.787596	-0.864817	-1.01156	-0.957148	-0.986717
Igsf23	-1.19476	-1.45557	-1.23871	0.321189	0.166324	0.104108	-0.300727	-0.443637	0.00704606	1.49023	1.39959	1.14491
Ppp1r14c	0.890333	0.844222	0.230393	1.28966	1.34139	0.906626	-0.762622	-0.708001	-0.961127	-1.09143	-0.98301	-0.996421
Slc22a2	-0.91672	-0.91672	-0.91672	-0.825658	-0.889057	-0.798409	0.120336	0.156497	0.964158	1.32725	1.28634	1.4087
Fzd7	1.61736	0.967333	0.936177	-0.122607	-0.346373	-0.463639	0.881998	0.579688	-0.145236	-1.26291	-1.35616	-1.28563
Inhba	1.51013	1.43064	1.07727	0.545157	0.500829	0.328108	-0.816941	-0.919459	-0.870858	-0.918831	-0.937202	-0.928854
Il17f	1.11533	1.1894	1.06317	0.671856	0.645635	0.766105	-0.510511	-0.398675	-0.785181	-1.33911	-1.24887	-1.16915
Ccr8	-1.18233	-1.28526	-0.930433	-0.620841	-0.656237	-0.960841	0.834126	0.852288	1.05071	0.874949	0.959538	1.06433
Serpinb6b	-0.613501	-0.829323	-1.41577	-0.61446	-0.683304	-1.20653	0.593846	0.529314	0.494996	1.36036	1.36569	1.01868
Fam129c	-0.995254	-1.01791	-0.951312	-0.85752	-0.882486	-0.861299	0.800166	0.853229	1.63529	0.680864	0.670875	0.925363
Tlr7	-0.975207	-0.92017	-0.833084	-0.982156	-0.890052	-1.00672	0.680544	0.831409	1.55728	0.789859	0.818127	0.930163
Cetn4	0.980675	1.29221	0.862727	0.747799	0.700197	0.972525	-0.770933	-0.381311	-0.976489	-1.1264	-1.05169	-1.24931
Rln3	-0.811391	-0.920134	-0.833596	-0.413547	-0.627476	-0.699468	-0.0530065	-0.109297	-0.135277	1.93429	1.78725	0.881651
She	-1.30709	-1.43271	-1.40197	0.273533	0.0715486	-0.696576	0.490626	0.30912	0.123631	1.37441	1.26742	0.928056
Lrrc75a	-1.18549	-1.15282	-1.71406	0.0432555	0.31304	-0.350322	0.00981263	-0.0134339	0.147577	1.31452	1.35035	1.23757
Ppp1r3b	1.40719	0.780723	0.895422	0.853701	0.587607	0.430719	0.0772084	-0.160448	-0.686435	-1.41434	-1.33341	-1.43794
Ltb4r1	1.06235	0.925752	0.396568	1.09203	1.18021	0.983582	-0.920359	-0.912347	-0.951948	-0.951948	-0.951948	-0.951948
Pla2g4f	-0.968958	-0.957192	-0.964373	-0.84342	-0.95819	-0.994246	0.702473	0.754622	1.2056	0.942998	0.924995	1.15569
Gap43	1.82723	1.95182	0.961057	-0.300509	-0.183173	-0.231551	-0.583076	-0.509273	-0.702514	-0.743338	-0.743338	-0.743338
Gpr15	1.18006	1.11886	1.08509	0.758727	0.467033	0.948012	-0.6581	-0.578717	-0.93745	-1.18942	-1.18946	-1.00464
Kcna3	1.39741	0.145885	1.51637	0.940098	1.14554	-0.202918	-0.391175	-0.629149	-0.76602	-0.902614	-1.12995	-1.12349
Il23r	1.63842	1.16006	1.4591	0.55522	0.131427	0.229886	-0.866726	-0.866726	-0.866726	-0.866726	-0.840484	-0.866726
Lgals3	-0.75704	-0.900029	-1.11823	-0.830848	-0.936241	-0.934155	0.413614	0.515889	0.665912	1.33715	1.37777	1.16621
Kctd14	-1.14206	-0.822503	-1.18189	-0.672846	-0.639361	-1.09691	0.51486	0.663343	0.996007	1.23247	1.20219	0.946696
Gpr25	-0.905723	-0.905723	-0.847506	-0.905723	-0.905723	-0.905723	0.373012	0.354357	0.749379	1.42632	1.59805	0.875003
Cysltr1	1.04581	0.837682	0.916529	1.01665	1.01112	0.863293	-0.66594	-0.79597	-0.963579	-1.04325	-1.11092	-1.11143
Fes	-0.735673	-0.833484	-1.07182	-0.414285	-0.544716	-0.932435	0.0378325	-0.0754858	-0.0572068	1.65944	1.71774	1.25009
Nrgn	-1.16097	-1.10898	-1.15203	-0.819488	-0.735831	-0.638435	1.02264	0.864152	0.897134	0.909549	1.27917	0.643098
Iigp1	-0.935437	-0.98927	-0.929495	-1.01323	-0.923048	-0.884408	0.992216	0.919678	1.26184	0.966678	0.558444	0.976038
Fsd1l	-0.713469	-0.989849	-1.03895	-0.922397	-0.835527	-1.14893	1.08532	1.04133	0.847324	1.04149	1.10267	0.53098
Cadm4	-0.783082	-0.68896	-1.03619	-0.795108	-0.462855	-0.837872	0.263755	-0.163955	-0.0561774	1.93185	1.35656	1.27204
Klf2	-1.22819	-1.27145	-1.05448	-0.587958	-0.722265	-0.411786	0.331262	0.340599	0.76459	1.26216	1.31018	1.26734
Tead1	-0.759951	-0.969052	-1.03887	-0.83542	-0.909065	-1.17781	1.09644	0.816547	1.06843	0.858805	1.0543	0.795648
Maf	0.938525	1.06674	0.813729	0.838549	0.949111	1.11048	-0.888651	-0.843972	-0.936179	-1.06504	-1.02681	-0.956487
A630091E08Rik	-0.808505	-0.967095	-0.989211	-0.898822	-0.970153	-1.01985	1.23532	1.11396	1.15729	0.727481	0.698154	0.721426
B4galnt4	0.948639	0.883455	1.08783	0.747269	0.834819	1.12929	-0.608482	-0.690452	-0.884369	-1.14251	-1.07035	-1.23512
Ticam2	-1.07038	-1.2083	-0.966832	-0.786661	-0.789853	-0.856642	0.689508	0.890319	1.00647	0.939083	1.10596	1.04732
Ms4a4b	-1.08035	-1.02404	-1.4303	-0.328128	-0.510673	-0.972786	0.559897	0.713516	0.485336	1.36796	1.23422	0.985353
Colq	-0.709639	-0.993821	-1.01032	-0.704613	-0.699956	-1.00949	0.115235	0.242177	0.532165	1.60809	1.51818	1.11199
Sntb1	-1.15735	-1.31194	-0.858635	-0.795844	-0.740616	-0.684477	0.547458	0.684192	0.833099	0.994477	1.21583	1.27381
Eno3	-0.954839	-1.0328	-1.10637	-0.769748	-0.870188	-0.96286	0.763662	0.778312	0.932359	1.0586	1.06355	1.10031
Ncs1	1.28444	0.95765	0.937786	0.869785	0.85923	0.759495	-0.701595	-0.863867	-1.0889	-0.906466	-1.14117	-0.966391
Hacd1	0.942075	1.48648	1.25224	-0.168791	-0.220208	0.11533	0.379749	0.464215	-0.0538087	-1.32018	-1.44669	-1.43041
Ipcef1	-1.09035	-1.271	-1.2093	-0.444502	-0.605291	-0.818847	0.64195	0.523546	0.650794	1.12339	1.28896	1.21065
Cst7	0.729266	0.747569	0.827218	1.16384	1.12235	1.0927	-0.9915	-0.945462	-0.979962	-0.82981	-0.877152	-1.05905
Apol9b	-1.53437	-0.974378	-1.15035	-0.955134	-0.495766	-0.287458	0.668564	0.639617	1.08302	0.925849	0.837712	1.2427
H2-Ab1	1.44156	1.33962	0.488495	0.19061	-0.307531	-0.144967	0.771324	0.651271	-0.333851	-1.27548	-1.42071	-1.40035
Ehd2	1.89119	1.27637	1.0827	0.407785	0.336239	-0.101692	-0.467136	-0.511286	-0.910592	-1.09625	-0.991289	-0.916043
Il22	1.58324	1.47178	1.06438	0.463531	0.327074	0.401328	-0.890657	-0.881653	-0.926337	-0.926337	-0.880118	-0.806232
Slc4a11	1.21809	0.80612	0.73474	1.08735	1.05687	0.719103	-0.6713	-0.708107	-0.918692	-1.2344	-1.1032	-0.986566
Ifit3	-0.921789	-0.880083	-0.987117	-0.911983	-0.884862	-0.734321	0.417968	0.125499	0.717527	1.32407	1.21162	1.52347
Ly6a	0.869943	0.840557	0.810021	1.03573	1.01977	1.11993	-1.05699	-1.10901	-0.868129	-0.845078	-1.06396	-0.752779
Traj1	0.269277	1.35059	1.10799	1.00173	0.232019	0.984179	-1.06741	-1.06741	0.391238	-1.06741	-1.06741	-1.06741
Bnip3	1.2202	1.24804	0.5762	-0.24639	-0.603515	-0.558185	1.01559	0.828919	0.27181	-0.768256	-1.33567	-1.64875
Smt3h2-ps	-0.305031	-0.305031	-0.305031	-0.305031	-0.305031	-0.305031	-0.305031	-0.305031	3.17096	-0.305031	-0.305031	-0.120656
Gm12534	0.958855	0.863999	0.979065	0.95204	0.914022	1.07035	-0.956388	-0.956388	-0.956388	-0.956388	-0.956388	-0.956388
Gm16350	1.44407	0.905339	0.474736	1.11726	1.10847	0.481416	-0.779012	-0.836488	-1.07268	-0.878552	-0.949959	-1.0146
Mndal	-0.834799	-0.73991	-0.853857	-1.10266	-1.08941	-1.06253	0.956796	1.01027	1.11326	0.681121	0.893718	1.02801
Lrrc32	-0.712842	-0.949255	-1.10824	-0.755894	-0.849642	-1.17715	0.69345	0.417133	0.85024	1.15006	1.24543	1.19671
Gm13160	-0.237331	-0.62343	-0.536312	-0.5271	-0.391058	-0.481548	-0.0519845	0.223872	-0.0611262	3.07719	-0.231259	-0.159917
BC147527	-1.4341	-1.16272	-1.48529	0.424564	-0.0565189	0.0392465	0.234275	-0.57559	0.407915	1.46382	1.39297	0.751422
1700016L21Rik	-0.890505	-0.890505	-0.890505	-0.890505	-0.890505	-0.890505	0.939326	1.32383	1.61093	0.20639	0.337657	0.924899
Gm43822	0.983641	1.10404	0.992907	0.795614	0.867923	0.985176	-0.954884	-0.954884	-0.954884	-0.954884	-0.954884	-0.954884
Gm48789	0.572982	1.16187	0.866779	0.65872	0.743739	1.07456	-0.385652	-1.39016	0.154581	-0.677095	-1.39016	-1.39016
Gm47050	-1.33664	-0.840435	-1.10986	-0.817853	-0.667937	-0.876896	0.81411	0.806817	0.91077	0.978203	1.03827	1.10145

## Sheet: Figure3b
Figure 3b
	PC1	PC2
Th17 Ctrl-1	-15.6286	-4.81946
Th17 Ctrl-2	-15.6133	-5.12262
Th17 Ctrl-3	-14.6108	-2.63695
Th17 ITA-1	-10.9453	5.77227
Th17 ITA-2	-10.8845	6.49878
Th17 ITA-3	-11.5059	6.18349
Treg Ctrl-1	9.5399	-7.23588
Treg Ctrl-2	9.52557	-7.21053
Treg Ctrl-3	12.4994	-3.81899
Treg ITA-1	16.0127	4.04512
Treg ITA-2	16.2177	4.19196
Treg ITA-3	15.3929	4.15279

## Sheet: Figure 3c
Figure 3c
Row.names		baseMean	log2FoldChange	lfcSE	stat	pvalue	padj	Log10P	color	gene_name	gene_biotype
ENSMUSG00000000001		5802.49	0.0913081	0.105517	0.865343	0.386851	0.594894	0.225561	NA	Gnai3	protein_coding
ENSMUSG00000000028		1884.87	0.214523	0.102022	2.10271	0.0354912	0.124268	0.90564	NA	Cdc45	protein_coding
ENSMUSG00000000056		457.381	-0.677549	0.149087	-4.54466	5.5e-06	0.000106019	3.97462	p-value and log2FC	Narf	protein_coding
ENSMUSG00000000078		5916.83	-0.528141	0.15348	-3.44111	0.000579334	0.00522429	2.28197	p-value and log2FC	Klf6	protein_coding
ENSMUSG00000000085		263.359	0.0451467	0.191618	0.235608	0.813737	0.901154	0.0452009	NA	Scmh1	protein_coding
ENSMUSG00000000088		5725.03	-0.028702	0.160781	-0.178516	0.858318	0.924608	0.0340422	NA	Cox5a	protein_coding
ENSMUSG00000000125		0.690982	0.0364069	2.50494	0.014534	0.988404	0.994673	0.00231955	NA	Wnt3	protein_coding
ENSMUSG00000000131		3385.23	-0.036083	0.159092	-0.226806	0.820574	0.904485	0.0435988	NA	Xpo6	protein_coding
ENSMUSG00000000134		817.05	0.0595509	0.149203	0.399127	0.6898	0.826777	0.0826116	NA	Tfe3	protein_coding
ENSMUSG00000000142		168.739	0.309716	0.198503	1.56025	0.1187	0.28537	0.544592	NA	Axin2	protein_coding
ENSMUSG00000000148		582.995	0.0926719	0.14211	0.652112	0.514329	0.70118	0.15417	NA	Brat1	protein_coding
ENSMUSG00000000149		559.413	0.0970544	0.147003	0.660221	0.509112	0.697454	0.156485	NA	Gna12	protein_coding
ENSMUSG00000000168		2415.17	-0.106398	0.104733	-1.0159	0.309679	0.521707	0.282574	NA	Dlat	protein_coding
ENSMUSG00000000171		3999.52	-0.274921	0.135663	-2.0265	0.0427136	0.141183	0.850218	NA	Sdhd	protein_coding
ENSMUSG00000000184		9284.61	-0.359176	0.114233	-3.14425	0.00166515	0.0122255	1.91273	NA	Ccnd2	protein_coding
ENSMUSG00000000194		829.131	-0.299778	0.153416	-1.95401	0.0506997	0.159728	0.796618	NA	Gpr107	protein_coding
ENSMUSG00000000244		681.839	0.942053	0.151597	6.2142	5.16e-10	2.74e-08	7.56185	p-value and log2FC	Tspan32	protein_coding
ENSMUSG00000000275		1441.66	-0.346999	0.136978	-2.53325	0.0113011	0.053773	1.26944	NA	Trim25	protein_coding
ENSMUSG00000000276		332.13	-0.210411	0.193879	-1.08527	0.277802	0.487269	0.312231	NA	Dgke	protein_coding
ENSMUSG00000000278		1545.88	0.203173	0.122422	1.65962	0.0969915	0.249102	0.603624	NA	Scpep1	protein_coding
ENSMUSG00000000282		817.731	-0.0525371	0.154886	-0.339198	0.734461	0.854997	0.0680353	NA	Mnt	protein_coding
ENSMUSG00000000290		4376.36	0.620573	0.122373	5.07118	3.95e-07	1.06e-05	4.97271	p-value and log2FC	Itgb2	protein_coding
ENSMUSG00000000295		685.803	-0.322485	0.192444	-1.67574	0.0937897	0.243565	0.613384	NA	Hddc2	protein_coding
ENSMUSG00000000301		107.978	0.0245517	0.23285	0.10544	0.916027	0.957981	0.0186432	NA	Pemt	protein_coding
ENSMUSG00000000326		1341.92	-0.357387	0.118725	-3.01021	0.00261071	0.0173375	1.76101	NA	Comt	protein_coding
ENSMUSG00000000339		1668.43	0.137239	0.124069	1.10615	0.268664	0.477312	0.321197	NA	Rtca	protein_coding
ENSMUSG00000000340		515.053	-0.289355	0.138213	-2.09354	0.0363007	0.126232	0.89883	NA	Dbt	protein_coding
ENSMUSG00000000346		5694.79	0.200159	0.102648	1.94995	0.0511822	0.160899	0.793447	NA	Dazap2	protein_coding
ENSMUSG00000000355		1221.68	-0.129441	0.177733	-0.728285	0.466439	0.665339	0.176957	NA	Mcts1	protein_coding
ENSMUSG00000000374		1305.63	0.0907268	0.152815	0.593702	0.552711	0.729904	0.136734	NA	Trappc10	protein_coding
ENSMUSG00000000378		1861.5	0.130229	0.111242	1.17068	0.241729	0.447252	0.349448	NA	Ccm2	protein_coding
ENSMUSG00000000384		2559.51	-0.510158	0.137129	-3.72028	0.000199006	0.00219881	2.65781	p-value and log2FC	Tbrg4	protein_coding
ENSMUSG00000000399		3850.77	-0.0391815	0.118492	-0.330667	0.740896	0.858699	0.0661593	NA	Ndufa9	protein_coding
ENSMUSG00000000409		12275	0.0457338	0.0950029	0.481394	0.630236	0.785983	0.104587	NA	Lck	protein_coding
ENSMUSG00000000420		2620.09	0.0535537	0.134812	0.397247	0.691185	0.827458	0.0822541	NA	Galnt1	protein_coding
ENSMUSG00000000439		640.5	0.120101	0.134479	0.89309	0.371809	0.581195	0.235678	NA	Mkrn2	protein_coding
ENSMUSG00000000441		1978.36	-0.0535309	0.111142	-0.481643	0.63006	0.785949	0.104606	NA	Raf1	protein_coding
ENSMUSG00000000486		5750.77	0.387567	0.10495	3.69287	0.000221733	0.002408	2.61834	p-value	2023-09-01	protein_coding
ENSMUSG00000000489		3846.77	0.0481635	0.12569	0.383191	0.701578	0.833683	0.078999	NA	Pdgfb	protein_coding
ENSMUSG00000000530		573.995	0.272587	0.171939	1.58537	0.112883	0.276797	0.557838	NA	Acvrl1	protein_coding
ENSMUSG00000000531		132.687	0.158486	0.197399	0.802872	0.422049	0.627083	0.202675	NA	Grasp	protein_coding
ENSMUSG00000000532		380.068	0.114088	0.153222	0.744591	0.456519	0.658638	0.181353	NA	Acvr1b	protein_coding
ENSMUSG00000000555		189.378	-0.289095	0.210396	-1.37405	0.169427	0.358933	0.444987	NA	Itga5	protein_coding
ENSMUSG00000000561		919.097	-0.497984	0.180602	-2.75735	0.00582717	0.0323859	1.48964	NA	Wdr77	protein_coding
ENSMUSG00000000563		11143.6	-0.206606	0.146171	-1.41346	0.157521	0.343013	0.464689	NA	Atp5pb	protein_coding
ENSMUSG00000000568		7830.35	0.409588	0.160081	2.55863	0.0105085	0.0509325	1.29301	NA	Hnrnpd	protein_coding
ENSMUSG00000000581		1376.18	0.0410424	0.161562	0.254036	0.799468	0.894523	0.0484084	NA	C1d	protein_coding
ENSMUSG00000000594		2359.42	0.17834	0.137167	1.30017	0.193544	0.391482	0.407288	NA	Gm2a	protein_coding
ENSMUSG00000000600		619.593	0.0536491	0.128297	0.418163	0.675828	0.817628	0.087444	NA	Krit1	protein_coding
ENSMUSG00000000605		832.601	-0.0870666	0.120071	-0.725127	0.468374	0.666836	0.175981	NA	Clcn4	protein_coding
ENSMUSG00000000627		1151.44	-0.185444	0.195674	-0.947717	0.343273	0.554061	0.256442	NA	Sema4f	protein_coding
ENSMUSG00000000628		5504.81	-0.834759	0.133665	-6.24517	4.23e-10	2.31e-08	7.63558	p-value and log2FC	Hk2	protein_coding
ENSMUSG00000000631		890.973	0.0564619	0.179234	0.315018	0.752748	0.866295	0.0623343	NA	Myo18a	protein_coding
ENSMUSG00000000682		6390.16	1.13604	0.16715	6.79651	1.07e-11	7.77e-10	9.10936	p-value and log2FC	Cd52	protein_coding
ENSMUSG00000000708		286.601	0.18114	0.150252	1.20557	0.227983	0.43157	0.364949	NA	Kat2b	protein_coding
ENSMUSG00000000711		868.296	0.10179	0.157049	0.648141	0.516894	0.702798	0.153169	NA	Rab5b	protein_coding
ENSMUSG00000000738		1318.19	0.250081	0.139958	1.78683	0.0739656	0.2073	0.683401	NA	Spg7	protein_coding
ENSMUSG00000000740		46287	0.165648	0.167388	0.989603	0.322368	0.535645	0.271123	NA	Rpl13	protein_coding
ENSMUSG00000000743		1846.87	-0.256009	0.120143	-2.13087	0.0330999	0.118636	0.925782	NA	Chmp1a	protein_coding
ENSMUSG00000000751		7008.06	0.142405	0.112306	1.268	0.204797	0.404823	0.392735	NA	Rpa1	protein_coding
ENSMUSG00000000753		527.391	-1.02504	0.185663	-5.52099	3.37e-08	1.15e-06	5.93837	p-value and log2FC	Serpinf1	protein_coding
ENSMUSG00000000759		928.474	0.102399	0.137489	0.74478	0.456404	0.658638	0.181353	NA	Tubgcp3	protein_coding
ENSMUSG00000000776		676.494	-0.362556	0.16616	-2.18196	0.0291121	0.10828	0.965451	NA	Polr3d	protein_coding
ENSMUSG00000000782		6059.21	0.81323	0.143753	5.65712	1.54e-08	5.66e-07	6.24694	p-value and log2FC	Tcf7	protein_coding
ENSMUSG00000000787		10671.2	-0.479375	0.19386	-2.47279	0.0134064	0.0609623	1.21494	NA	Ddx3x	protein_coding
ENSMUSG00000000791		2920.04	0.159393	0.128325	1.2421	0.2142	0.415867	0.381045	NA	Il12rb1	protein_coding
ENSMUSG00000000804		506.356	-0.138365	0.194035	-0.713092	0.475789	0.671402	0.173018	NA	Usp32	protein_coding
ENSMUSG00000000811		172.833	-0.173324	0.172144	-1.00686	0.314003	0.526621	0.278501	NA	Txnrd3	protein_coding
ENSMUSG00000000817		31.2614	1.20967	0.490814	2.46462	0.0137159	0.0620917	1.20697	log2FC	Fasl	protein_coding
ENSMUSG00000000823		230.171	0.0967456	0.17746	0.545168	0.585638	0.753583	0.122869	NA	Zfp512b	protein_coding
ENSMUSG00000000826		2295.16	-0.523073	0.139957	-3.73739	0.00018594	0.00208162	2.6816	p-value and log2FC	Dnajc5	protein_coding
ENSMUSG00000000827		1508.93	-0.194412	0.15552	-1.25007	0.211272	0.412788	0.384273	NA	Tpd52l2	protein_coding
ENSMUSG00000000838		1515.5	-0.180544	0.169561	-1.06477	0.286979	0.496589	0.304003	NA	Fmr1	protein_coding
ENSMUSG00000000876		551.324	0.8853	0.160028	5.53217	3.16e-08	1.09e-06	5.96385	p-value and log2FC	Pxmp4	protein_coding
ENSMUSG00000000881		289.275	0.454706	0.181696	2.50256	0.0123299	0.0572463	1.24225	NA	Dlg3	protein_coding
ENSMUSG00000000884		206.516	-0.0153434	0.186498	-0.0822712	0.934431	0.966433	0.0148282	NA	Gnb1l	protein_coding
ENSMUSG00000000902		1863.37	0.0251099	0.111945	0.224306	0.822519	0.905547	0.0430891	NA	Smarcb1	protein_coding
ENSMUSG00000000915		359.361	0.0541238	0.194128	0.278805	0.780394	0.882714	0.0541799	NA	Hip1r	protein_coding
ENSMUSG00000000916		616.525	-0.161712	0.160298	-1.00882	0.313061	0.525425	0.279489	NA	Nsun5	protein_coding
ENSMUSG00000000934		558.517	-0.0118301	0.185579	-0.0637471	0.949172	0.973622	0.0116094	NA	Top1mt	protein_coding
ENSMUSG00000000959		1577.5	0.460404	0.103899	4.43124	9.37e-06	0.000165739	3.78057	p-value	Oxa1l	protein_coding
ENSMUSG00000000976		548.766	0.050144	0.154264	0.325054	0.74514	0.86224	0.0643718	NA	Heatr6	protein_coding
ENSMUSG00000000982		31.1521	-1.53903	0.460629	-3.34115	0.000834308	0.00703618	2.15266	p-value and log2FC	Ccl3	protein_coding
ENSMUSG00000001016		3980.15	-0.11626	0.117465	-0.989737	0.322303	0.535624	0.27114	NA	Ilf2	protein_coding
ENSMUSG00000001017		4549.28	0.244435	0.116004	2.10712	0.0351069	0.123433	0.908568	NA	Chtop	protein_coding
ENSMUSG00000001018		372.884	-0.06908	0.165897	-0.416404	0.677115	0.8186	0.0869282	NA	Snapin	protein_coding
ENSMUSG00000001025		306.102	-2.12546	0.171795	-12.3721	3.7e-35	7.52e-32	31.1239	p-value and log2FC	S100a6	protein_coding
ENSMUSG00000001029		313.602	-0.250948	0.226702	-1.10695	0.268317	0.477143	0.321351	NA	Icam2	protein_coding
ENSMUSG00000001034		471.448	0.109172	0.144115	0.757532	0.448731	0.652315	0.185543	NA	Mapk7	protein_coding
ENSMUSG00000001036		180.496	-0.287087	0.211596	-1.35677	0.174854	0.365849	0.436699	NA	Epn2	protein_coding
ENSMUSG00000001039		161.193	0.201584	0.226344	0.890606	0.373141	0.582211	0.234919	NA	B9d1	protein_coding
ENSMUSG00000001052		1292.17	0.0524551	0.166815	0.314451	0.753179	0.866505	0.0622287	NA	Sec24b	protein_coding
ENSMUSG00000001053		382.165	0.536986	0.158685	3.38397	0.000714459	0.00614278	2.21164	p-value and log2FC	N4bp3	protein_coding
ENSMUSG00000001054		648.469	0.106385	0.125287	0.849137	0.395805	0.602459	0.220072	NA	Rmnd5b	protein_coding
ENSMUSG00000001056		6204.56	-0.449873	0.185716	-2.42237	0.0154195	0.0676327	1.16984	NA	Nhp2	protein_coding
ENSMUSG00000001065		120.824	0.0944382	0.203074	0.465044	0.6419	0.793215	0.100609	NA	Zfp276	protein_coding
ENSMUSG00000001082		1911.37	0.0779638	0.109433	0.712432	0.476197	0.67157	0.172909	NA	Mfsd10	protein_coding
ENSMUSG00000001089		273.341	-0.503384	0.250634	-2.00844	0.0445962	0.145558	0.836965	log2FC	Luzp1	protein_coding
ENSMUSG00000001098		3108.68	-0.0383526	0.105894	-0.36218	0.717218	0.843189	0.0740749	NA	Kctd10	protein_coding
ENSMUSG00000001100		1615.16	0.26403	0.123683	2.13473	0.0327829	0.117711	0.929183	NA	Poldip2	protein_coding
ENSMUSG00000001105		518.991	-0.194692	0.190538	-1.0218	0.306875	0.518902	0.284915	NA	Ift20	protein_coding
ENSMUSG00000001120		146.021	0.754854	0.204324	3.6944	0.000220409	0.00239875	2.62001	p-value and log2FC	Pcbp3	protein_coding
ENSMUSG00000001123		1942.99	0.650681	0.108001	6.02475	1.69e-09	8.07e-08	7.09291	p-value and log2FC	Lgals9	protein_coding
ENSMUSG00000001127		1379.12	-0.0813491	0.110452	-0.736507	0.461422	0.662002	0.179141	NA	Araf	protein_coding
ENSMUSG00000001131		1408.04	-1.03702	0.235864	-4.39667	1.1e-05	0.000192108	3.71645	p-value and log2FC	Timp1	protein_coding
ENSMUSG00000001134		547.472	-0.0691591	0.189078	-0.36577	0.714537	0.841466	0.0749636	NA	Uxt	protein_coding
ENSMUSG00000001138		456.564	-0.168005	0.135809	-1.23707	0.216061	0.417723	0.379111	NA	Cnnm3	protein_coding
ENSMUSG00000001143		335.269	-0.166537	0.178687	-0.932005	0.351334	0.562423	0.249937	NA	Lman2l	protein_coding
ENSMUSG00000001150		1646.18	-0.117416	0.174462	-0.673016	0.500937	0.691508	0.160203	NA	Mcm3ap	protein_coding
ENSMUSG00000001151		970.77	0.0321937	0.216777	0.148511	0.88194	0.939087	0.027294	NA	Pcnt	protein_coding
ENSMUSG00000001156		438.261	0.450418	0.17566	2.56415	0.0103428	0.0503695	1.29783	NA	Mxd1	protein_coding
ENSMUSG00000001157		838.754	0.577726	0.141795	4.07438	4.61e-05	0.000654295	3.18423	p-value and log2FC	Gmcl1	protein_coding
ENSMUSG00000001158		1036.24	-0.255449	0.187026	-1.36585	0.171987	0.362314	0.440915	NA	Snrnp27	protein_coding
ENSMUSG00000001166		48.0046	-0.120427	0.312872	-0.384908	0.700305	0.833146	0.0792789	NA	Oas1c	protein_coding
ENSMUSG00000001173		347.946	-0.383455	0.186252	-2.05879	0.039514	0.134189	0.872283	NA	Ocrl	protein_coding
ENSMUSG00000001175		20339.6	-0.352148	0.138571	-2.54129	0.0110445	0.0528536	1.27693	NA	Calm1	protein_coding
ENSMUSG00000001211		5320.01	0.373183	0.10271	3.63336	0.000279759	0.00290661	2.53661	p-value	Agpat3	protein_coding
ENSMUSG00000001227		263.977	0.196222	0.249883	0.785258	0.432302	0.636543	0.196172	NA	Sema6b	protein_coding
ENSMUSG00000001228		5431.21	-0.0452787	0.132305	-0.342228	0.732179	0.853956	0.0685643	NA	Uhrf1	protein_coding
ENSMUSG00000001229		1772.01	-0.0526542	0.131956	-0.399029	0.689872	0.826777	0.0826116	NA	Dpp9	protein_coding
ENSMUSG00000001247		73.0458	-0.717174	0.282579	-2.53796	0.0111502	0.0531795	1.27426	log2FC	Lsr	protein_coding
ENSMUSG00000001248		2267.74	0.558954	0.136531	4.09398	4.24e-05	0.000613118	3.21246	p-value and log2FC	Gramd1a	protein_coding
ENSMUSG00000001270		2642.31	0.590665	0.14863	3.97407	7.07e-05	0.000934151	3.02958	p-value and log2FC	Ckb	protein_coding
ENSMUSG00000001280		2236.12	0.224531	0.188463	1.19138	0.233503	0.437532	0.35899	NA	Sp1	protein_coding
ENSMUSG00000001281		4314.94	1.07961	0.124031	8.70433	3.19e-18	7.91e-16	15.1017	p-value and log2FC	Itgb7	protein_coding
ENSMUSG00000001285		1055.73	-0.0108071	0.174336	-0.0619902	0.950571	0.973779	0.0115398	NA	Myg1	protein_coding
ENSMUSG00000001288		231.214	0.194548	0.180654	1.07691	0.28152	0.490655	0.309224	NA	Rarg	protein_coding
ENSMUSG00000001289		2344.76	0.383005	0.162865	2.35168	0.0186889	0.0782535	1.1065	NA	Pfdn5	protein_coding
ENSMUSG00000001305		1349.15	-0.659954	0.201869	-3.26921	0.00107847	0.00864309	2.06333	p-value and log2FC	Rrp15	protein_coding
ENSMUSG00000001348		723.552	-0.486092	0.180401	-2.6945	0.00704936	0.0375744	1.42511	NA	Acp5	protein_coding
ENSMUSG00000001366		274.347	-0.44708	0.160349	-2.78817	0.00530075	0.0300692	1.52188	NA	Fbxo9	protein_coding
ENSMUSG00000001376		520.687	-0.466258	0.153222	-3.04301	0.00234222	0.0159296	1.79779	NA	Vps50	protein_coding
ENSMUSG00000001380		4771.99	-0.31385	0.129019	-2.43259	0.0149913	0.0662408	1.17887	NA	Hars	protein_coding
ENSMUSG00000001383		2224.12	-0.262244	0.157808	-1.6618	0.0965539	0.248205	0.60519	NA	Zmat2	protein_coding
ENSMUSG00000001403		4297.99	0.447689	0.13423	3.33525	0.00085224	0.00715281	2.14552	p-value	Ube2c	protein_coding
ENSMUSG00000001415		1249.91	-0.533229	0.147181	-3.62295	0.000291267	0.00299648	2.52339	p-value and log2FC	Smg5	protein_coding
ENSMUSG00000001416		13429.9	-0.281751	0.127427	-2.21108	0.0270304	0.102619	0.988772	NA	Cct3	protein_coding
ENSMUSG00000001418		1040.91	0.265239	0.124443	2.13142	0.0330548	0.118558	0.926068	NA	Glmp	protein_coding
ENSMUSG00000001419		1413.87	0.07272	0.15456	0.470498	0.637999	0.790864	0.101898	NA	Mef2d	protein_coding
ENSMUSG00000001424		5147.61	-0.202388	0.117353	-1.72461	0.0845979	0.22695	0.644069	NA	Snd1	protein_coding
ENSMUSG00000001436		2252.79	-0.243507	0.165114	-1.47478	0.140273	0.31786	0.497764	NA	Slc19a1	protein_coding
ENSMUSG00000001440		18910.9	-0.190974	0.148848	-1.28301	0.199488	0.398583	0.399481	NA	Kpnb1	protein_coding
ENSMUSG00000001441		2812.97	-0.600704	0.117465	-5.11389	3.16e-07	8.71e-06	5.06008	p-value and log2FC	Npepps	protein_coding
ENSMUSG00000001444		158.63	-1.94936	0.202416	-9.63049	5.94e-22	2.52e-19	18.5995	p-value and log2FC	Tbx21	protein_coding
ENSMUSG00000001445		1648.05	0.0269182	0.123152	0.218576	0.82698	0.908589	0.0416324	NA	Mrpl10	protein_coding
ENSMUSG00000001467		9630.22	-0.333858	0.103464	-3.2268	0.00125182	0.00971044	2.01276	p-value	Cyp51	protein_coding
ENSMUSG00000001472		5393.86	-0.323342	0.126391	-2.55827	0.0105196	0.0509617	1.29276	NA	Tcf25	protein_coding
ENSMUSG00000001473		1593.77	-1.37756	0.257127	-5.35752	8.44e-08	2.64e-06	5.5777	p-value and log2FC	Tubb6	protein_coding
ENSMUSG00000001482		730.559	-0.0269663	0.143281	-0.188206	0.850715	0.921306	0.0355961	NA	Def8	protein_coding
ENSMUSG00000001507		3458.87	-0.968924	0.152001	-6.37445	1.84e-10	1.12e-08	7.95215	p-value and log2FC	Itga3	protein_coding
ENSMUSG00000001517		1176.06	0.430506	0.170111	2.53073	0.0113826	0.0540341	1.26733	NA	Foxm1	protein_coding
ENSMUSG00000001518		359.054	-0.469918	0.146449	-3.20875	0.00133314	0.0101933	1.99168	NA	Itfg2	protein_coding
ENSMUSG00000001521		562.53	0.190106	0.159258	1.1937	0.232597	0.436398	0.360117	NA	Tulp3	protein_coding
ENSMUSG00000001524		1204.08	0.0193766	0.129821	0.149255	0.881352	0.938883	0.0273884	NA	Gtf2h4	protein_coding
ENSMUSG00000001525		55236.8	0.305156	0.0957486	3.18705	0.0014373	0.0108046	1.96639	NA	Tubb5	protein_coding
ENSMUSG00000001542		333.215	-0.0461254	0.268136	-0.172023	0.86342	0.927644	0.0326186	NA	Ell2	protein_coding
ENSMUSG00000001569		993.939	-0.323882	0.149629	-2.16457	0.0304205	0.111696	0.951963	NA	Nom1	protein_coding
ENSMUSG00000001576		2247.55	0.0199088	0.128567	0.154852	0.876938	0.93652	0.028483	NA	Ergic1	protein_coding
ENSMUSG00000001588		2520.41	0.589421	0.15124	3.89726	9.73e-05	0.0012106	2.917	p-value and log2FC	Acap1	protein_coding
ENSMUSG00000001627		1525.6	-0.584831	0.126293	-4.63075	3.64e-06	7.35e-05	4.13342	p-value and log2FC	Ifrd1	protein_coding
ENSMUSG00000001630		1299.65	-0.247136	0.148899	-1.65976	0.0969634	0.249102	0.603624	NA	Stk38l	protein_coding
ENSMUSG00000001632		811.337	-0.200898	0.144485	-1.39044	0.164395	0.352464	0.452886	NA	Brpf1	protein_coding
ENSMUSG00000001642		3372.85	-0.217974	0.10674	-2.0421	0.0411417	0.137736	0.860953	NA	Akr1b3	protein_coding
ENSMUSG00000001666		447.865	-0.0463786	0.199809	-0.232115	0.816449	0.902601	0.0445041	NA	Ddt	protein_coding
ENSMUSG00000001674		2750.59	-0.396124	0.146375	-2.70623	0.00680524	0.0365031	1.43767	NA	Ddx18	protein_coding
ENSMUSG00000001687		1753.63	0.386002	0.120846	3.19416	0.0014024	0.0105874	1.97521	NA	Ubl3	protein_coding
ENSMUSG00000001700		843.719	-0.200429	0.169193	-1.18462	0.236169	0.440172	0.356377	NA	Gramd3	protein_coding
ENSMUSG00000001707		2724.54	-0.423355	0.137659	-3.07539	0.00210229	0.0146511	1.83413	NA	Eef1e1	protein_coding
ENSMUSG00000001729		6512.86	-0.0426038	0.138476	-0.307662	0.758339	0.869951	0.0605053	NA	Akt1	protein_coding
ENSMUSG00000001741		2104.2	0.114039	0.111626	1.02161	0.306965	0.518968	0.28486	NA	Il16	protein_coding
ENSMUSG00000001750		598.479	-0.132533	0.125391	-1.05696	0.290531	0.501368	0.299844	NA	Tcirg1	protein_coding
ENSMUSG00000001751		228.847	-0.161921	0.16074	-1.00735	0.313768	0.526525	0.278581	NA	Naglu	protein_coding
ENSMUSG00000001755		770.307	0.121755	0.153722	0.792046	0.428334	0.633086	0.198537	NA	Coasy	protein_coding
ENSMUSG00000001761		897.712	0.584125	0.162904	3.58569	0.000336186	0.00338654	2.47024	p-value and log2FC	Smo	protein_coding
ENSMUSG00000001767		1349.37	-0.296238	0.115731	-2.55971	0.010476	0.0508233	1.29394	NA	Crnkl1	protein_coding
ENSMUSG00000001774		2623.38	-0.119379	0.149877	-0.796511	0.425735	0.63053	0.200294	NA	Chordc1	protein_coding
ENSMUSG00000001783		5339.33	0.0181801	0.101377	0.179331	0.857678	0.924316	0.0341794	NA	Rtcb	protein_coding
ENSMUSG00000001785		2294.43	-0.251663	0.13232	-1.90193	0.0571799	0.173782	0.759996	NA	Pwp1	protein_coding
ENSMUSG00000001786		425.745	-0.00611241	0.156024	-0.0391762	0.96875	0.984062	0.00697742	NA	Fbxo7	protein_coding
ENSMUSG00000001794		4738.22	0.317745	0.155049	2.04932	0.0404307	0.136238	0.865701	NA	Capns1	protein_coding
ENSMUSG00000001829		1215.68	0.196177	0.108754	1.80386	0.0712538	0.201985	0.69468	NA	Clpb	protein_coding
ENSMUSG00000001833		5834	0.050536	0.124043	0.407407	0.683709	0.824217	0.0839583	NA	2023-09-07	protein_coding
ENSMUSG00000001844		369.41	0.234718	0.181605	1.29246	0.196196	0.394796	0.403627	NA	Zdhhc4	protein_coding
ENSMUSG00000001847		9288.55	-0.142964	0.119526	-1.19609	0.231661	0.43507	0.361441	NA	Rac1	protein_coding
ENSMUSG00000001855		2076.99	-0.0948234	0.209041	-0.453611	0.650109	0.799177	0.097357	NA	Nup214	protein_coding
ENSMUSG00000001891		1295.21	0.055811	0.12621	0.442207	0.65834	0.805881	0.0937291	NA	Ugp2	protein_coding
ENSMUSG00000001909		2322.02	0.37899	0.110127	3.44138	0.000578744	0.00522362	2.28203	p-value	Trmt1	protein_coding
ENSMUSG00000001910		3422.12	0.125474	0.130534	0.961232	0.336436	0.547681	0.261472	NA	Nacc1	protein_coding
ENSMUSG00000001918		4917.93	-0.138643	0.104812	-1.32278	0.18591	0.381225	0.418819	NA	Slc1a5	protein_coding
ENSMUSG00000001924		27213	0.352541	0.133661	2.63757	0.00835035	0.0427232	1.36934	NA	Uba1	protein_coding
ENSMUSG00000001962		826.441	0.0446314	0.148962	0.299616	0.76447	0.873195	0.0588888	NA	Fam50a	protein_coding
ENSMUSG00000001964		2718.87	0.0845562	0.102029	0.828745	0.407249	0.613259	0.212356	NA	Emd	protein_coding
ENSMUSG00000001983		409.043	-0.163628	0.141995	-1.15235	0.249178	0.45613	0.340911	NA	Taco1	protein_coding
ENSMUSG00000001998		425.194	-0.134641	0.197318	-0.682355	0.495014	0.686288	0.163493	NA	Ap4e1	protein_coding
ENSMUSG00000001999		927.423	0.0501613	0.143921	0.348533	0.72744	0.850128	0.0705157	NA	Blvra	protein_coding
ENSMUSG00000002010		3181.45	0.196166	0.10113	1.93974	0.0524119	0.163701	0.78595	NA	Idh3g	protein_coding
ENSMUSG00000002014		3293.15	0.294442	0.135236	2.17724	0.0294624	0.109216	0.961712	NA	Ssr4	protein_coding
ENSMUSG00000002015		3139.96	-0.202935	0.130633	-1.55347	0.12031	0.287915	0.540735	NA	Bcap31	protein_coding
ENSMUSG00000002017		1384.5	-0.167246	0.148418	-1.12686	0.259802	0.468318	0.329459	NA	Fam98a	protein_coding
ENSMUSG00000002028		868.075	0.0594989	0.268534	0.221569	0.824649	0.906909	0.0424364	NA	Kmt2a	protein_coding
ENSMUSG00000002031		596.414	0.0861843	0.164725	0.523201	0.600834	0.76452	0.116611	NA	Ift46	protein_coding
ENSMUSG00000002033		3416.45	0.538127	0.127425	4.2231	2.41e-05	0.000383508	3.41623	p-value and log2FC	Cd3g	protein_coding
ENSMUSG00000002043		674.914	0.0609257	0.221242	0.27538	0.783024	0.884211	0.0534439	NA	Trappc6a	protein_coding
ENSMUSG00000002052		2991.29	-0.294255	0.202302	-1.45453	0.145799	0.326325	0.486349	NA	Supt6	protein_coding
ENSMUSG00000002055		1135.43	0.188747	0.132518	1.42431	0.154356	0.338365	0.470614	NA	Spag5	protein_coding
ENSMUSG00000002058		652.353	1.20962	0.211715	5.71347	1.11e-08	4.23e-07	6.37411	p-value and log2FC	Unc119	protein_coding
ENSMUSG00000002059		119.217	0.971059	0.31581	3.07482	0.00210627	0.0146687	1.83361	log2FC	Rab34	protein_coding
ENSMUSG00000002064		888.863	0.0873883	0.161852	0.539926	0.589248	0.755839	0.121571	NA	Sdf2	protein_coding
ENSMUSG00000002068		1536.93	-0.622349	0.151934	-4.09619	4.2e-05	0.000610119	3.21459	p-value and log2FC	Ccne1	protein_coding
ENSMUSG00000002083		279.422	-0.227776	0.243756	-0.934444	0.350075	0.561106	0.250955	NA	Bbc3	protein_coding
ENSMUSG00000002102		5860.05	-0.171555	0.14289	-1.20061	0.229903	0.433587	0.362924	NA	Psmc3	protein_coding
ENSMUSG00000002103		286.787	-0.384341	0.158449	-2.42565	0.0152811	0.0672874	1.17207	NA	Acp2	protein_coding
ENSMUSG00000002104		90.1818	1.06648	0.229258	4.65185	3.29e-06	6.72e-05	4.17256	p-value and log2FC	Rapsn	protein_coding
ENSMUSG00000002105		167.255	0.108545	0.183049	0.592982	0.553193	0.729932	0.136717	NA	Slc39a13	protein_coding
ENSMUSG00000002107		1997.25	0.189863	0.127871	1.4848	0.137596	0.313478	0.503793	NA	Celf2	protein_coding
ENSMUSG00000002109		278.906	1.28339	0.166024	7.73015	1.07e-14	1.42e-12	11.8488	p-value and log2FC	Ddb2	protein_coding
ENSMUSG00000002129		4677.16	0.0562053	0.132426	0.424427	0.671255	0.814896	0.0888976	NA	Sf3a1	protein_coding
ENSMUSG00000002147		4489.48	-0.0107253	0.118781	-0.0902947	0.928053	0.964727	0.0155957	NA	Stat6	protein_coding
ENSMUSG00000002205		705.991	0.700371	0.146901	4.76764	1.86e-06	4.17e-05	4.37998	p-value and log2FC	Vrk3	protein_coding
ENSMUSG00000002210		697.538	-0.460346	0.136059	-3.38343	0.000715877	0.00614976	2.21114	p-value	Smg9	protein_coding
ENSMUSG00000002221		1423.28	-0.0450878	0.146157	-0.308489	0.75771	0.869457	0.0607518	NA	Paxip1	protein_coding
ENSMUSG00000002222		2067.9	0.270954	0.13542	2.00083	0.0454105	0.147316	0.831751	NA	Rmnd5a	protein_coding
ENSMUSG00000002227		1549.1	0.990346	0.221861	4.46381	8.05e-06	0.000147041	3.83256	p-value and log2FC	Mov10	protein_coding
ENSMUSG00000002228		289.483	1.14943	0.195972	5.86526	4.48e-09	1.93e-07	6.71458	p-value and log2FC	Ppm1j	protein_coding
ENSMUSG00000002233		136.417	0.556772	0.27386	2.03305	0.0420476	0.139938	0.854064	log2FC	Rhoc	protein_coding
ENSMUSG00000002250		643.433	0.0489437	0.145379	0.336664	0.73637	0.85619	0.0674301	NA	Ppard	protein_coding
ENSMUSG00000002257		3058.1	0.289759	0.107652	2.69163	0.00711038	0.0377017	1.42364	NA	Def6	protein_coding
ENSMUSG00000002274		713.282	0.120267	0.157577	0.763226	0.445329	0.649601	0.187354	NA	Metrn	protein_coding
ENSMUSG00000002279		380.931	0.187778	0.1626	1.15485	0.248153	0.455156	0.34184	NA	Lmf1	protein_coding
ENSMUSG00000002280		313.161	-0.197437	0.149268	-1.3227	0.185936	0.381225	0.418819	NA	Ciao3	protein_coding
ENSMUSG00000002289		287.26	-0.23525	0.162045	-1.45176	0.146569	0.327018	0.485428	NA	Angptl4	protein_coding
ENSMUSG00000002297		1739.32	0.186516	0.105782	1.76321	0.0778651	0.214594	0.668382	NA	Dbf4	protein_coding
ENSMUSG00000002307		1168.19	-0.116725	0.126276	-0.924358	0.3553	0.566852	0.24653	NA	Daxx	protein_coding
ENSMUSG00000002308		631.059	-0.118163	0.167656	-0.704792	0.48094	0.674046	0.171311	NA	Cd320	protein_coding
ENSMUSG00000002319		851.987	-0.166429	0.165843	-1.00353	0.315604	0.528645	0.276836	NA	Ipo4	protein_coding
ENSMUSG00000002320		1282.39	0.108852	0.113863	0.955989	0.339078	0.550087	0.259569	NA	Tm9sf1	protein_coding
ENSMUSG00000002325		544.771	0.534873	0.157034	3.4061	0.000658988	0.00577535	2.23842	p-value and log2FC	Irf9	protein_coding
ENSMUSG00000002326		1278.51	-0.0897388	0.130575	-0.687257	0.491921	0.683648	0.165167	NA	Gmpr2	protein_coding
ENSMUSG00000002329		729.085	0.444375	0.150261	2.95734	0.00310301	0.0198538	1.70216	NA	Mdp1	protein_coding
ENSMUSG00000002332		748.79	0.225907	0.184761	1.2227	0.221444	0.423977	0.372658	NA	Dhrs1	protein_coding
ENSMUSG00000002342		695.133	-0.126164	0.13301	-0.948529	0.34286	0.55357	0.256827	NA	Tmem161a	protein_coding
ENSMUSG00000002343		661.367	-0.347045	0.156684	-2.21494	0.0267644	0.102053	0.991174	NA	Armc6	protein_coding
ENSMUSG00000002345		223.231	-0.0499811	0.187267	-0.266897	0.789548	0.888614	0.0512869	NA	Borcs8	protein_coding
ENSMUSG00000002365		429.396	0.184089	0.136568	1.34797	0.177669	0.369834	0.431993	NA	Snx9	protein_coding
ENSMUSG00000002372		1819.14	-0.125508	0.122164	-1.02737	0.304244	0.516259	0.287132	NA	Ranbp3	protein_coding
ENSMUSG00000002379		1297.77	0.0258448	0.183659	0.140722	0.88809	0.941792	0.0260449	NA	Ndufa11	protein_coding
ENSMUSG00000002393		250.82	0.485718	0.165953	2.92684	0.00342428	0.0214896	1.66777	NA	Nr2f6	protein_coding
ENSMUSG00000002395		1288.79	0.681704	0.148687	4.58482	4.54e-06	8.92e-05	4.04943	p-value and log2FC	Use1	protein_coding
ENSMUSG00000002396		162.58	1.05571	0.195451	5.40139	6.61e-08	2.12e-06	5.67405	p-value and log2FC	Ocel1	protein_coding
ENSMUSG00000002409		60.407	-0.149949	0.351036	-0.427161	0.669262	0.813225	0.0897894	NA	Dyrk1b	protein_coding
ENSMUSG00000002413		558.631	-0.0521042	0.240148	-0.216967	0.828234	0.909177	0.0413515	NA	Braf	protein_coding
ENSMUSG00000002416		153.342	-0.174951	0.247696	-0.706313	0.479993	0.673603	0.171596	NA	Ndufb2	protein_coding
ENSMUSG00000002428		984.206	0.0954162	0.154378	0.618069	0.53653	0.718324	0.14368	NA	Hltf	protein_coding
ENSMUSG00000002455		2145.25	-0.079937	0.116424	-0.686604	0.492332	0.683717	0.165124	NA	Prpf6	protein_coding
ENSMUSG00000002458		1391.12	0.279059	0.113024	2.46903	0.0135479	0.0614957	1.21116	NA	Rgs19	protein_coding
ENSMUSG00000002477		3736.88	0.109677	0.18894	0.580487	0.561586	0.735407	0.133472	NA	Snrpd1	protein_coding
ENSMUSG00000002489		814.252	0.185189	0.166191	1.11431	0.265146	0.473828	0.324379	NA	Tiam1	protein_coding
ENSMUSG00000002496		1080.3	-0.04775	0.178632	-0.267309	0.789231	0.888454	0.0513652	NA	Tsc2	protein_coding
ENSMUSG00000002524		3205.37	-0.026405	0.130091	-0.202973	0.839156	0.91523	0.0384698	NA	Puf60	protein_coding
ENSMUSG00000002546		833.455	0.0119095	0.179341	0.066407	0.947054	0.973009	0.0118831	NA	Golga2	protein_coding
ENSMUSG00000002550		527.833	0.112948	0.130699	0.864182	0.387488	0.595423	0.225175	NA	Uck1	protein_coding
ENSMUSG00000002565		6.24738	-0.243043	0.804652	-0.302048	0.762615	0.871912	0.0595273	NA	Scin	protein_coding
ENSMUSG00000002578		479.094	0.26924	0.189504	1.42077	0.155385	0.339892	0.468659	NA	Ikzf4	protein_coding
ENSMUSG00000002580		779.257	-0.161411	0.194368	-0.830443	0.406288	0.612175	0.213124	NA	Mien1	protein_coding
ENSMUSG00000002602		1994.6	-0.397978	0.173596	-2.29255	0.021874	0.088549	1.05282	NA	Axl	protein_coding
ENSMUSG00000002603		5738.57	0.12059	0.111226	1.08419	0.278279	0.487547	0.311983	NA	Tgfb1	protein_coding
ENSMUSG00000002608		893.362	-0.0147742	0.131088	-0.112704	0.910265	0.954148	0.0203843	NA	Ccdc97	protein_coding
ENSMUSG00000002625		294.134	-0.355849	0.199062	-1.78763	0.0738363	0.207052	0.683921	NA	Akap8l	protein_coding
ENSMUSG00000002635		604.167	0.0356703	0.162329	0.219741	0.826073	0.907983	0.0419224	NA	Pdcd2l	protein_coding
ENSMUSG00000002658		2079.91	-0.106531	0.114971	-0.926588	0.354141	0.5654	0.247644	NA	Gtf2f1	protein_coding
ENSMUSG00000002660		1508.32	-0.65777	0.166541	-3.9496	7.83e-05	0.00101	2.99568	p-value and log2FC	Clpp	protein_coding
ENSMUSG00000002661		294.814	0.239757	0.183908	1.30368	0.192343	0.389907	0.409039	NA	Alkbh7	protein_coding
ENSMUSG00000002668		347.515	0.773337	0.160324	4.82359	1.41e-06	3.32e-05	4.47863	p-value and log2FC	Dennd1c	protein_coding
ENSMUSG00000002679		264.054	-0.332103	0.177232	-1.87384	0.0609528	0.1815	0.741123	NA	Med6	protein_coding
ENSMUSG00000002699		7369.87	0.108419	0.113135	0.958322	0.337901	0.549143	0.260315	NA	Lcp2	protein_coding
ENSMUSG00000002718		5096.3	0.0639797	0.168729	0.379186	0.70455	0.835454	0.0780772	NA	Cse1l	protein_coding
ENSMUSG00000002728		1546.55	-0.366459	0.15044	-2.43592	0.0148539	0.0657769	1.18193	NA	Naa20	protein_coding
ENSMUSG00000002731		203.265	1.06946	0.194837	5.48901	4.04e-08	1.36e-06	5.86507	p-value and log2FC	Prkra	protein_coding
ENSMUSG00000002733		500.668	-0.299566	0.131357	-2.28055	0.0225749	0.0905313	1.0432	NA	Plekha3	protein_coding
ENSMUSG00000002741		2515.71	-0.0966693	0.117519	-0.822583	0.410745	0.617151	0.209609	NA	Ykt6	protein_coding
ENSMUSG00000002748		3803.82	-0.248572	0.163785	-1.51767	0.129098	0.300946	0.521512	NA	Baz1b	protein_coding
ENSMUSG00000002763		745.682	0.370749	0.172063	2.15473	0.0311827	0.113447	0.945209	NA	Pex6	protein_coding
ENSMUSG00000002767		1672.96	-0.0565865	0.15259	-0.370841	0.710756	0.839579	0.0759387	NA	Mrpl2	protein_coding
ENSMUSG00000002768		1163.18	0.00337963	0.165723	0.0203932	0.98373	0.99316	0.00298074	NA	Mea1	protein_coding
ENSMUSG00000002778		1896.46	0.336395	0.116024	2.89937	0.00373916	0.0230385	1.63755	NA	Kdelr1	protein_coding
ENSMUSG00000002781		305.868	0.448519	0.187855	2.38758	0.0169595	0.0728763	1.13741	NA	Tmem143	protein_coding
ENSMUSG00000002797		259.061	-0.362561	0.205384	-1.76529	0.0775155	0.213884	0.669822	NA	Ggct	protein_coding
ENSMUSG00000002803		310.084	0.299521	0.145225	2.06246	0.0391637	0.133401	0.874841	NA	Btbd6	protein_coding
ENSMUSG00000002804		216.534	1.14148	0.161191	7.08157	1.43e-12	1.29e-10	9.88868	p-value and log2FC	Nudt14	protein_coding
ENSMUSG00000002812		3130.38	0.19492	0.151657	1.28527	0.198697	0.397708	0.400436	NA	Flii	protein_coding
ENSMUSG00000002814		456.817	-0.0889005	0.131087	-0.67818	0.497657	0.688449	0.162128	NA	Top3a	protein_coding
ENSMUSG00000002820		951.075	-0.34585	0.119804	-2.88681	0.00389175	0.0237624	1.62411	NA	Atg4d	protein_coding
ENSMUSG00000002825		561.082	-0.222317	0.170984	-1.30022	0.193525	0.391482	0.407288	NA	Qtrt1	protein_coding
ENSMUSG00000002833		1503.49	0.211811	0.134633	1.57325	0.115661	0.281439	0.550616	NA	Hdgfl2	protein_coding
ENSMUSG00000002835		2523.99	-0.190757	0.111991	-1.70332	0.0885087	0.233494	0.631725	NA	Chaf1a	protein_coding
ENSMUSG00000002844		4319.54	0.211755	0.148025	1.43053	0.152564	0.335637	0.47413	NA	Adprh	protein_coding
ENSMUSG00000002845		818.403	-0.526592	0.127553	-4.12842	3.65e-05	0.000541435	3.26645	p-value and log2FC	Tmem39a	protein_coding
ENSMUSG00000002846		793.044	0.130746	0.134543	0.97178	0.33116	0.543523	0.264782	NA	Timmdc1	protein_coding
ENSMUSG00000002847		19.1666	-0.101711	0.522312	-0.194733	0.845602	0.918725	0.0368145	NA	Pla1a	protein_coding
ENSMUSG00000002870		6138.63	0.379723	0.178978	2.12162	0.0338695	0.120755	0.918094	NA	Mcm2	protein_coding
ENSMUSG00000002871		362.524	0.412129	0.165479	2.49052	0.0127557	0.0587132	1.23126	NA	Tpra1	protein_coding
ENSMUSG00000002881		2388.88	0.333161	0.123166	2.70497	0.00683106	0.0366223	1.43625	NA	Nab1	protein_coding
ENSMUSG00000002885		1301.27	0.31183	0.150388	2.0735	0.0381258	0.130875	0.883142	NA	Adgre5	protein_coding
ENSMUSG00000002897		1764.76	0.0408787	0.13344	0.306344	0.759342	0.870735	0.0601137	NA	Il17ra	protein_coding
ENSMUSG00000002910		111.922	-0.292328	0.208521	-1.40191	0.160941	0.347829	0.458634	NA	Arrdc2	protein_coding
ENSMUSG00000002948		665.032	0.296662	0.12667	2.342	0.0191808	0.0796573	1.09877	NA	Map2k7	protein_coding
ENSMUSG00000002949		1637.68	-0.0383627	0.119332	-0.321478	0.747848	0.863832	0.0635706	NA	Timm44	protein_coding
ENSMUSG00000002957		2894.61	-0.0946215	0.122619	-0.771668	0.440311	0.644317	0.1909	NA	Ap2a2	protein_coding
ENSMUSG00000002963		1093.4	0.00419607	0.136316	0.030782	0.975443	0.988587	0.00498516	NA	Pnkp	protein_coding
ENSMUSG00000002968		1683.33	0.0776675	0.123953	0.626586	0.53093	0.714183	0.14619	NA	Med25	protein_coding
ENSMUSG00000002980		140.736	0.255101	0.220194	1.15853	0.246649	0.45338	0.343538	NA	Bcam	protein_coding
ENSMUSG00000002981		3143.34	-0.39887	0.106025	-3.76203	0.000168537	0.00192068	2.71655	p-value	Clptm1	protein_coding
ENSMUSG00000002983		1769.12	0.699373	0.112062	6.24092	4.35e-10	2.36e-08	7.62672	p-value and log2FC	Relb	protein_coding
ENSMUSG00000002984		4724.83	-0.499148	0.152873	-3.2651	0.00109424	0.00872277	2.05935	p-value	Tomm40	protein_coding
ENSMUSG00000002996		226.722	-0.480194	0.237694	-2.02022	0.0433606	0.142441	0.846366	NA	Hbp1	protein_coding
ENSMUSG00000003031		1010.07	-0.20188	0.135818	-1.4864	0.137173	0.31286	0.50465	NA	Cdkn1b	protein_coding
ENSMUSG00000003033		2668.27	0.107816	0.105613	1.02086	0.307319	0.519075	0.28477	NA	Ap1m1	protein_coding
ENSMUSG00000003037		3999.64	-0.0957458	0.115101	-0.831843	0.405498	0.611412	0.213666	NA	Rab8a	protein_coding
ENSMUSG00000003038		4968.45	0.155566	0.205459	0.757162	0.448953	0.65245	0.185453	NA	Hmgn2	protein_coding
ENSMUSG00000003039		1409.07	-0.157516	0.125275	-1.25736	0.208622	0.410057	0.387156	NA	Fam32a	protein_coding
ENSMUSG00000003062		667.422	-0.016256	0.157222	-0.103395	0.917649	0.95882	0.0182629	NA	Stard3nl	protein_coding
ENSMUSG00000003068		1466.18	-0.130776	0.144797	-0.903167	0.366437	0.576484	0.239213	NA	Stk11	protein_coding
ENSMUSG00000003072		8715.92	-0.106347	0.14801	-0.718514	0.472441	0.669077	0.174524	NA	Atp5d	protein_coding
ENSMUSG00000003099		3227.57	-0.405023	0.133066	-3.04379	0.00233622	0.0158994	1.79862	NA	Ppp5c	protein_coding
ENSMUSG00000003119		912.909	-0.271707	0.207104	-1.31193	0.189543	0.386548	0.412796	NA	Cdk12	protein_coding
ENSMUSG00000003123		585.229	0.925638	0.217549	4.25484	2.09e-05	0.000338248	3.47076	p-value and log2FC	Lipe	protein_coding
ENSMUSG00000003131		3033.26	-0.200565	0.125364	-1.59986	0.109629	0.272169	0.565161	NA	Pafah1b2	protein_coding
ENSMUSG00000003135		1429.26	-0.100154	0.12364	-0.810046	0.417914	0.622761	0.205678	NA	Cnot11	protein_coding
ENSMUSG00000003153		2585.21	-0.926847	0.222501	-4.16559	3.11e-05	0.000472056	3.32601	p-value and log2FC	Slc2a3	protein_coding
ENSMUSG00000003154		264.925	0.520175	0.190702	2.72768	0.00637816	0.0346701	1.46004	log2FC	Foxj2	protein_coding
ENSMUSG00000003161		4018.2	0.279551	0.123541	2.26282	0.023647	0.0935742	1.02884	NA	Sri	protein_coding
ENSMUSG00000003166		956.024	-0.0253488	0.136432	-0.185798	0.852603	0.921709	0.035406	NA	Dgcr2	protein_coding
ENSMUSG00000003184		1043.64	-0.0407905	0.142709	-0.28583	0.775009	0.879212	0.0559062	NA	Irf3	protein_coding
ENSMUSG00000003190		340.625	0.158262	0.175229	0.903173	0.366434	0.576484	0.239213	NA	Bcl2l12	protein_coding
ENSMUSG00000003198		146.684	-0.648054	0.212648	-3.04754	0.00230724	0.0157444	1.80287	log2FC	Zfp959	protein_coding
ENSMUSG00000003199		1724.21	0.295292	0.167482	1.76313	0.0778786	0.214594	0.668382	NA	Mpnd	protein_coding
ENSMUSG00000003200		844.305	0.0624378	0.145966	0.427757	0.668828	0.813201	0.0898021	NA	Sh3gl1	protein_coding
ENSMUSG00000003206		668.311	-1.20451	0.196	-6.14544	7.97e-10	4.15e-08	7.38171	p-value and log2FC	Ebi3	protein_coding
ENSMUSG00000003208		336.095	-0.00692998	0.161404	-0.0429357	0.965753	0.982391	0.0077157	NA	Yju2	protein_coding
ENSMUSG00000003226		4440.02	-0.351026	0.214605	-1.63568	0.101906	0.25822	0.588011	NA	Ranbp2	protein_coding
ENSMUSG00000003233		172.352	0.163078	0.192922	0.845304	0.397941	0.60408	0.218905	NA	Dvl3	protein_coding
ENSMUSG00000003234		1216.32	-0.0517735	0.126895	-0.408002	0.683272	0.823984	0.0840814	NA	Abcf3	protein_coding
ENSMUSG00000003235		3309.77	-0.201553	0.115641	-1.74291	0.0813487	0.220568	0.656458	NA	Eif2b5	protein_coding
ENSMUSG00000003269		1056.16	-0.0133538	0.163763	-0.0815434	0.93501	0.966433	0.0148282	NA	Cyth2	protein_coding
ENSMUSG00000003299		1680.57	0.06114	0.122123	0.500642	0.616623	0.776341	0.109947	NA	Mrpl4	protein_coding
ENSMUSG00000003308		1951.6	-0.0412888	0.10664	-0.38718	0.698623	0.832443	0.0796457	NA	Keap1	protein_coding
ENSMUSG00000003316		3709.65	-0.191578	0.142468	-1.34471	0.178719	0.371564	0.429967	NA	Glg1	protein_coding
ENSMUSG00000003344		521.469	1.07396	0.157237	6.83021	8.48e-12	6.42e-10	9.19213	p-value and log2FC	Btbd2	protein_coding
ENSMUSG00000003345		1628	0.606667	0.125118	4.84876	1.24e-06	2.96e-05	4.52852	p-value and log2FC	Csnk1g2	protein_coding
ENSMUSG00000003346		2433.1	0.0881248	0.157008	0.561275	0.57461	0.744208	0.128305	NA	Abhd17a	protein_coding
ENSMUSG00000003348		4036.62	0.076537	0.11271	0.679064	0.497097	0.687966	0.162433	NA	Mob3a	protein_coding
ENSMUSG00000003352		187.999	0.865369	0.277491	3.11854	0.00181747	0.0130976	1.88281	log2FC	Cacnb3	protein_coding
ENSMUSG00000003360		2347.91	-0.207914	0.132206	-1.57265	0.115799	0.281458	0.550587	NA	Ddx23	protein_coding
ENSMUSG00000003363		1163.44	0.587742	0.120208	4.88938	1.01e-06	2.49e-05	4.60433	p-value and log2FC	Pld3	protein_coding
ENSMUSG00000003378		132.595	0.69496	0.248312	2.79874	0.00513032	0.0293622	1.53221	log2FC	Grik5	protein_coding
ENSMUSG00000003380		2845.27	0.0794525	0.199463	0.398331	0.690386	0.826794	0.0826024	NA	Rabac1	protein_coding
ENSMUSG00000003382		712.003	0.327314	0.171183	1.91207	0.055867	0.171226	0.766429	NA	Etv3	protein_coding
ENSMUSG00000003402		4018.48	-0.264038	0.108366	-2.43655	0.0148283	0.0657208	1.1823	NA	Prkcsh	protein_coding
ENSMUSG00000003418		255.438	0.538593	0.248632	2.16623	0.0302937	0.111329	0.953392	log2FC	St8sia6	protein_coding
ENSMUSG00000003421		1356.42	-0.366334	0.116761	-3.13747	0.00170415	0.0124758	1.90393	NA	Nosip	protein_coding
ENSMUSG00000003423		1135.71	0.327184	0.137008	2.38807	0.0169371	0.072863	1.13749	NA	Pih1d1	protein_coding
ENSMUSG00000003429		28172.5	0.435728	0.122489	3.55729	0.000374706	0.00371559	2.42997	p-value	Rps11	protein_coding
ENSMUSG00000003435		3736.34	-0.0355224	0.138608	-0.25628	0.797735	0.893569	0.0488721	NA	Supt5	protein_coding
ENSMUSG00000003437		1406.17	0.0109462	0.132534	0.0825918	0.934176	0.966433	0.0148282	NA	Paf1	protein_coding
ENSMUSG00000003438		2719.07	-0.456665	0.159761	-2.85843	0.00425746	0.025355	1.59594	NA	Timm50	protein_coding
ENSMUSG00000003444		325.193	-0.279218	0.1602	-1.74293	0.0813461	0.220568	0.656458	NA	Med29	protein_coding
ENSMUSG00000003458		1601.44	-0.207973	0.117716	-1.76673	0.0772728	0.213272	0.671066	NA	Ncstn	protein_coding
ENSMUSG00000003464		1144.89	-0.34986	0.108759	-3.21685	0.00129608	0.00997758	2.00097	p-value	Pex19	protein_coding
ENSMUSG00000003500		2239.27	-0.0976082	0.131447	-0.742565	0.457745	0.659563	0.180743	NA	Impdh1	protein_coding
ENSMUSG00000003518		177.217	-0.656885	0.321798	-2.04129	0.0412215	0.137923	0.860364	log2FC	Dusp3	protein_coding
ENSMUSG00000003527		586.066	0.241575	0.130905	1.84542	0.0649771	0.189809	0.721682	NA	Ess2	protein_coding
ENSMUSG00000003528		2787.64	0.0389018	0.115387	0.337141	0.736011	0.856041	0.0675053	NA	Slc25a1	protein_coding
ENSMUSG00000003531		487.287	0.252418	0.188406	1.33975	0.180326	0.373832	0.427324	NA	Dgcr6	protein_coding
ENSMUSG00000003534		609.447	0.60373	0.173946	3.47079	0.000518932	0.00479894	2.31885	p-value and log2FC	Ddr1	protein_coding
ENSMUSG00000003541		733.748	-1.50135	0.180034	-8.33928	7.47e-17	1.41e-14	13.8522	p-value and log2FC	Ier3	protein_coding
ENSMUSG00000003546		170.059	-0.0926128	0.187139	-0.494887	0.62068	0.7791	0.108407	NA	Klc4	protein_coding
ENSMUSG00000003549		659.081	-0.151161	0.176623	-0.855839	0.392087	0.599554	0.222172	NA	Ercc1	protein_coding
ENSMUSG00000003559		148.051	0.463658	0.245584	1.88798	0.059028	0.177014	0.751991	NA	As3mt	protein_coding
ENSMUSG00000003573		105.547	-0.23322	0.24264	-0.961179	0.336462	0.547681	0.261472	NA	Homer3	protein_coding
ENSMUSG00000003575		245.901	0.486242	0.171588	2.83378	0.00460004	0.027109	1.56689	NA	Crtc1	protein_coding
ENSMUSG00000003581		172.863	-0.173368	0.188201	-0.921186	0.356953	0.568387	0.245356	NA	Rnf215	protein_coding
ENSMUSG00000003604		1440.89	-0.0272479	0.156127	-0.174525	0.861453	0.926806	0.0330111	NA	Aven	protein_coding
ENSMUSG00000003623		566.717	0.0114455	0.184146	0.0621546	0.95044	0.973743	0.0115557	NA	Crot	protein_coding
ENSMUSG00000003644		3757.79	0.397515	0.116761	3.40452	0.000662796	0.00579192	2.23718	p-value	Rps6ka1	protein_coding
ENSMUSG00000003660		6283.24	-0.263336	0.188293	-1.39855	0.161948	0.349357	0.45673	NA	Snrnp200	protein_coding
ENSMUSG00000003662		1405.3	-0.270569	0.134932	-2.00522	0.0449391	0.146197	0.835062	NA	Ciao1	protein_coding
ENSMUSG00000003680		444.723	-0.21151	0.143107	-1.47798	0.139412	0.316313	0.499883	NA	Taf6l	protein_coding
ENSMUSG00000003721		627.714	-0.413384	0.137535	-3.00566	0.00265001	0.0175184	1.75651	NA	Insig2	protein_coding
ENSMUSG00000003731		1366.75	0.0585692	0.155246	0.377267	0.705975	0.836266	0.0776554	NA	Kpna6	protein_coding
ENSMUSG00000003746		7382.24	0.435413	0.121866	3.57288	0.000353075	0.00352212	2.4532	p-value	Man1a	protein_coding
ENSMUSG00000003752		205.339	0.106153	0.183317	0.57907	0.562542	0.736184	0.133014	NA	Itpkc	protein_coding
ENSMUSG00000003762		477.686	0.186113	0.160903	1.15668	0.247404	0.454413	0.342549	NA	Coq8b	protein_coding
ENSMUSG00000003778		1256.16	0.277656	0.115145	2.41135	0.0158935	0.0691737	1.16006	NA	Brd8	protein_coding
ENSMUSG00000003779		2461.05	0.19673	0.122781	1.60228	0.109093	0.271371	0.566437	NA	Kif20a	protein_coding
ENSMUSG00000003808		2771.72	-0.411579	0.120798	-3.40717	0.000656395	0.0057656	2.23916	p-value	Farsa	protein_coding
ENSMUSG00000003809		551.368	0.179441	0.14966	1.19899	0.230532	0.43407	0.36244	NA	Gcdh	protein_coding
ENSMUSG00000003810		852.147	0.311726	0.201118	1.54996	0.12115	0.289245	0.538735	NA	Mast2	protein_coding
ENSMUSG00000003812		141.155	0.381068	0.219433	1.7366	0.0824574	0.223035	0.651627	NA	Dnase2a	protein_coding
ENSMUSG00000003813		2535.2	-0.016411	0.126226	-0.130013	0.896556	0.946029	0.0240957	NA	Rad23a	protein_coding
ENSMUSG00000003814		16859.7	-0.60258	0.144947	-4.15724	3.22e-05	0.000485284	3.314	p-value and log2FC	Calr	protein_coding
ENSMUSG00000003824		665.833	-0.468866	0.171401	-2.73549	0.00622884	0.0340774	1.46753	NA	Syce2	protein_coding
ENSMUSG00000003847		1346.86	-0.197266	0.290085	-0.68003	0.496485	0.687483	0.162738	NA	Nfat5	protein_coding
ENSMUSG00000003848		2519.96	-0.103301	0.112347	-0.91948	0.357845	0.568987	0.244897	NA	Nob1	protein_coding
ENSMUSG00000003849		60.2436	2.21185	0.378318	5.84654	5.02e-09	2.15e-07	6.66749	p-value and log2FC	Nqo1	protein_coding
ENSMUSG00000003865		1268.5	-0.903992	0.240393	-3.76047	0.000169594	0.0019305	2.71433	p-value and log2FC	Gys1	protein_coding
ENSMUSG00000003868		5266.02	-0.344552	0.120478	-2.85988	0.00423799	0.0253132	1.59665	NA	Ruvbl2	protein_coding
ENSMUSG00000003873		1392.12	-0.211885	0.148938	-1.42263	0.154843	0.338925	0.469897	NA	Bax	protein_coding
ENSMUSG00000003882		729.14	0.207034	0.138441	1.49548	0.13479	0.308799	0.510324	NA	Il7r	protein_coding
ENSMUSG00000003923		1680.79	-0.00946863	0.146286	-0.064727	0.948391	0.973573	0.0116315	NA	Tfam	protein_coding
ENSMUSG00000003929		280.129	0.0228207	0.202168	0.11288	0.910126	0.954145	0.0203857	NA	Zfp81	protein_coding
ENSMUSG00000003948		493.278	0.0323294	0.133308	0.242516	0.80838	0.899539	0.04598	NA	Mmd	protein_coding
ENSMUSG00000003955		3645.32	-1.11819	0.215827	-5.18095	2.21e-07	6.26e-06	5.20334	p-value and log2FC	Fam162a	protein_coding
ENSMUSG00000003970		66917.2	0.108339	0.154387	0.701733	0.482846	0.675598	0.170312	NA	Rpl8	protein_coding
ENSMUSG00000003992		446.528	0.217244	0.134999	1.60923	0.107565	0.26849	0.571072	NA	Ssbp2	protein_coding
ENSMUSG00000004018		507.886	-0.0660893	0.141261	-0.467852	0.639891	0.792148	0.101194	NA	Fancl	protein_coding
ENSMUSG00000004040		7278.62	-0.483	0.138061	-3.49846	0.000467948	0.00442416	2.35417	p-value	Stat3	protein_coding
ENSMUSG00000004043		3483.38	-0.1745	0.176466	-0.98886	0.322731	0.536052	0.270793	NA	Stat5a	protein_coding
ENSMUSG00000004044		15.9584	-2.55349	0.677568	-3.76861	0.000164159	0.00188134	2.72553	p-value and log2FC	Cavin1	protein_coding
ENSMUSG00000004054		1149	0.133287	0.129731	1.02741	0.304227	0.516259	0.287132	NA	Map3k11	protein_coding
ENSMUSG00000004056		3332.98	0.0917328	0.137639	0.666471	0.50511	0.694406	0.158386	NA	Akt2	protein_coding
ENSMUSG00000004069		1467.04	-0.078926	0.105397	-0.748846	0.45395	0.656586	0.182708	NA	Dnaja3	protein_coding
ENSMUSG00000004070		1635.63	0.021056	0.146806	0.143428	0.885952	0.940607	0.026592	NA	Hmox2	protein_coding
ENSMUSG00000004071		446.811	0.16771	0.135453	1.23814	0.215663	0.417431	0.379416	NA	Cdip1	protein_coding
ENSMUSG00000004085		1072.38	-0.487938	0.141245	-3.45455	0.00055122	0.00505152	2.29658	p-value	Map3k20	protein_coding
ENSMUSG00000004096		2338.09	-0.297667	0.164114	-1.81378	0.069712	0.199282	0.700531	NA	Cwc15	protein_coding
ENSMUSG00000004099		6721.81	0.230115	0.159563	1.44216	0.149258	0.330982	0.480196	NA	Dnmt1	protein_coding
ENSMUSG00000004100		2377.04	-0.409328	0.160152	-2.55586	0.0105924	0.0511925	1.29079	NA	Ppan	protein_coding
ENSMUSG00000004105		197.288	0.75753	0.238675	3.17389	0.00150409	0.011238	1.94931	log2FC	Angptl2	protein_coding
ENSMUSG00000004127		472.107	-0.131471	0.195726	-0.671708	0.501769	0.692048	0.159864	NA	Trmt10a	protein_coding
ENSMUSG00000004207		5256.98	0.208183	0.116893	1.78098	0.0749163	0.208869	0.680127	NA	Psap	protein_coding
ENSMUSG00000004221		765.517	0.0400857	0.14391	0.278546	0.780593	0.882841	0.0541176	NA	Ikbkg	protein_coding
ENSMUSG00000004233		254.4	0.579834	0.158032	3.6691	0.000243408	0.00258803	2.58703	p-value and log2FC	Wars2	protein_coding
ENSMUSG00000004263		178.93	0.199483	0.26087	0.764681	0.444462	0.648708	0.187951	NA	Atn1	protein_coding
ENSMUSG00000004264		12125.5	-0.259164	0.134266	-1.93023	0.053579	0.165863	0.780251	NA	Phb2	protein_coding
ENSMUSG00000004266		6026.21	0.50056	0.107259	4.66683	3.06e-06	6.35e-05	4.19712	p-value and log2FC	Ptpn6	protein_coding
ENSMUSG00000004268		5971.64	-0.205299	0.175682	-1.16858	0.242573	0.448567	0.348173	NA	Emg1	protein_coding
ENSMUSG00000004270		1714.89	-0.191967	0.114917	-1.67049	0.0948234	0.245168	0.610537	NA	Lpcat3	protein_coding
ENSMUSG00000004285		2057.94	-0.00538212	0.148144	-0.0363303	0.971019	0.98548	0.0063522	NA	Atp6v1f	protein_coding
ENSMUSG00000004317		415.62	-0.620094	0.246233	-2.51832	0.0117915	0.0555594	1.25524	log2FC	Clcn5	protein_coding
ENSMUSG00000004319		1576	-0.741048	0.173038	-4.28258	1.85e-05	0.000303043	3.5185	p-value and log2FC	Clcn3	protein_coding
ENSMUSG00000004356		2189.83	-0.583785	0.228109	-2.55924	0.0104902	0.0508682	1.29355	log2FC	Utp20	protein_coding
ENSMUSG00000004364		3070.89	-0.00167533	0.131974	-0.0126944	0.989872	0.995809	0.00182415	NA	Cul3	protein_coding
ENSMUSG00000004393		2552.8	-0.27123	0.148676	-1.82431	0.0681051	0.196015	0.707712	NA	Ddx56	protein_coding
ENSMUSG00000004394		748.249	-0.25823	0.13061	-1.97711	0.0480288	0.153601	0.813605	NA	Tmed4	protein_coding
ENSMUSG00000004446		301.724	0.218421	0.146212	1.49387	0.135211	0.309389	0.509495	NA	Bid	protein_coding
ENSMUSG00000004451		628.995	-0.808428	0.153272	-5.27448	1.33e-07	3.99e-06	5.39927	p-value and log2FC	Ralb	protein_coding
ENSMUSG00000004455		6722.42	0.0733698	0.12846	0.571149	0.567899	0.739478	0.131075	NA	Ppp1cc	protein_coding
ENSMUSG00000004460		2117.5	-0.585786	0.174173	-3.36324	0.000770336	0.0065412	2.18434	p-value and log2FC	Dnajb11	protein_coding
ENSMUSG00000004462		265.659	-0.353824	0.177827	-1.98971	0.0466225	0.150192	0.823354	NA	Tbccd1	protein_coding
ENSMUSG00000004500		179.965	-0.247994	0.179734	-1.37978	0.167653	0.356564	0.447863	NA	Zfp324	protein_coding
ENSMUSG00000004530		4103.88	-0.0288475	0.118177	-0.244103	0.807151	0.898851	0.0463122	NA	Coro1c	protein_coding
ENSMUSG00000004535		2639.08	-0.0823964	0.117984	-0.698368	0.484947	0.677147	0.169317	NA	Tax1bp1	protein_coding
ENSMUSG00000004552		118.133	0.592252	0.246288	2.40471	0.0161854	0.0701436	1.15401	log2FC	Ctse	protein_coding
ENSMUSG00000004558		1263.19	-0.593376	0.219778	-2.69989	0.00693632	0.0370691	1.43099	log2FC	Ndrg2	protein_coding
ENSMUSG00000004561		348.327	0.0859993	0.146689	0.58627	0.557694	0.732602	0.135132	NA	Mettl17	protein_coding
ENSMUSG00000004565		477.843	-0.197196	0.134728	-1.46365	0.143289	0.322534	0.491424	NA	Pnpla6	protein_coding
ENSMUSG00000004567		296.863	0.0201855	0.158475	0.127373	0.898645	0.947138	0.0235867	NA	Mcoln1	protein_coding
ENSMUSG00000004568		280.768	1.14094	0.243789	4.68004	2.87e-06	6.05e-05	4.21789	p-value and log2FC	Arhgef18	protein_coding
ENSMUSG00000004591		1090.58	-0.291702	0.137657	-2.11906	0.0340857	0.121143	0.916701	NA	Pkn2	protein_coding
ENSMUSG00000004610		167.266	-0.358345	0.256352	-1.39786	0.162155	0.349654	0.456361	NA	Etfb	protein_coding
ENSMUSG00000004612		15.2189	0.116666	0.486346	0.239884	0.810421	0.900504	0.0455144	NA	Nkg7	protein_coding
ENSMUSG00000004626		1633.41	0.0774959	0.146796	0.527915	0.597558	0.7622	0.117931	NA	Stxbp2	protein_coding
ENSMUSG00000004637		258.362	0.29243	0.160134	1.82616	0.0678265	0.195601	0.708629	NA	Wwox	protein_coding
ENSMUSG00000004642		2957.75	-0.0310314	0.161498	-0.192147	0.847627	0.919954	0.0362337	NA	Slbp	protein_coding
ENSMUSG00000004665		8332.83	0.31455	0.119771	2.62626	0.00863284	0.0436978	1.35954	NA	Cnn2	protein_coding
ENSMUSG00000004667		3260.33	-0.294105	0.153018	-1.92203	0.0546021	0.168417	0.773613	NA	Polr2e	protein_coding
ENSMUSG00000004677		1614.85	0.0042585	0.173139	0.0245959	0.980377	0.991054	0.00390263	NA	Myo9b	protein_coding
ENSMUSG00000004707		1531.28	-0.537902	0.119407	-4.50476	6.64e-06	0.000125409	3.90167	p-value and log2FC	Ly9	protein_coding
ENSMUSG00000004748		150.934	-0.737542	0.214849	-3.43284	0.000597293	0.00534353	2.27217	p-value and log2FC	Mtfp1	protein_coding
ENSMUSG00000004771		1072.52	-0.329915	0.138856	-2.37595	0.0175036	0.0745892	1.12732	NA	Rab11a	protein_coding
ENSMUSG00000004788		2195.78	-0.0641391	0.11828	-0.542263	0.587637	0.754703	0.122224	NA	Eif2b2	protein_coding
ENSMUSG00000004789		4659.64	-0.12807	0.103494	-1.23746	0.215916	0.417612	0.379227	NA	Dlst	protein_coding
ENSMUSG00000004798		592.102	0.323346	0.181863	1.77796	0.0754105	0.209499	0.678819	NA	Ulk2	protein_coding
ENSMUSG00000004815		169.33	0.0737896	0.204804	0.360294	0.718627	0.844084	0.0736146	NA	Dgkq	protein_coding
ENSMUSG00000004837		1241.95	-1.0319	0.133059	-7.7552	8.82e-15	1.19e-12	11.9229	p-value and log2FC	Grap	protein_coding
ENSMUSG00000004843		828.43	-0.0526822	0.140103	-0.376026	0.706897	0.837163	0.0771899	NA	Chmp2b	protein_coding
ENSMUSG00000004846		1163.12	-0.264394	0.112598	-2.34813	0.0188678	0.0787115	1.10396	NA	Plod3	protein_coding
ENSMUSG00000004849		2655.86	-0.185435	0.148034	-1.25265	0.210332	0.411982	0.385122	NA	Ap1s1	protein_coding
ENSMUSG00000004865		2383.39	-0.00344098	0.115419	-0.0298129	0.976216	0.988877	0.00485785	NA	Srpk1	protein_coding
ENSMUSG00000004880		6113.52	-0.0164898	0.114635	-0.143846	0.885622	0.940498	0.0266421	NA	Lbr	protein_coding
ENSMUSG00000004885		141.926	-0.984363	0.254576	-3.86668	0.000110325	0.0013416	2.87238	p-value and log2FC	Crabp2	protein_coding
ENSMUSG00000004895		1523.77	-0.376712	0.1364	-2.76183	0.00574792	0.0320262	1.49449	NA	Prcc	protein_coding
ENSMUSG00000004897		13495.2	0.00114208	0.125071	0.0091315	0.992714	0.996443	0.00154742	NA	Hdgf	protein_coding
ENSMUSG00000004929		2478.11	-0.327066	0.148513	-2.20227	0.0276462	0.104411	0.981253	NA	Thop1	protein_coding
ENSMUSG00000004931		872.144	-0.183943	0.142911	-1.28711	0.198056	0.396971	0.401241	NA	Apba3	protein_coding
ENSMUSG00000004934		842.627	0.0339537	0.158412	0.214338	0.830283	0.910934	0.040513	NA	Pias4	protein_coding
ENSMUSG00000004936		3767.47	-0.555266	0.133411	-4.16207	3.15e-05	0.000477953	3.32062	p-value and log2FC	Map2k1	protein_coding
ENSMUSG00000004937		2034.07	-0.402606	0.108059	-3.7258	0.000194694	0.00216293	2.66496	p-value	Sgta	protein_coding
ENSMUSG00000004945		1472.24	-0.188317	0.141025	-1.33534	0.181765	0.375786	0.425059	NA	Tmem242	protein_coding
ENSMUSG00000004947		521.815	-0.0930025	0.143109	-0.64987	0.515776	0.701944	0.153698	NA	Dtx2	protein_coding
ENSMUSG00000004980		32607.2	0.0177014	0.136556	0.129627	0.896861	0.946242	0.0239978	NA	Hnrnpa2b1	protein_coding
ENSMUSG00000004994		101.369	0.416058	0.209171	1.98908	0.0466924	0.15037	0.82284	NA	Ccdc130	protein_coding
ENSMUSG00000004996		1432.26	0.37649	0.149541	2.51764	0.0118143	0.0555896	1.25501	NA	Mri1	protein_coding
ENSMUSG00000005034		1968.66	0.424856	0.138024	3.07813	0.00208306	0.0145986	1.83569	NA	Prkacb	protein_coding
ENSMUSG00000005043		299.783	-0.00467198	0.180381	-0.0259006	0.979337	0.990701	0.00405728	NA	Sgsh	protein_coding
ENSMUSG00000005054		1036.16	0.281978	0.174206	1.61865	0.105524	0.264957	0.576825	NA	Cstb	protein_coding
ENSMUSG00000005057		53.0698	-0.0642253	0.321666	-0.199665	0.841743	0.917239	0.0375173	NA	Sh2b2	protein_coding
ENSMUSG00000005069		850.146	-0.219677	0.165192	-1.32983	0.183574	0.378479	0.421958	NA	Pex5	protein_coding
ENSMUSG00000005078		387.58	-0.328925	0.163703	-2.00928	0.0445074	0.145451	0.837282	NA	Jkamp	protein_coding
ENSMUSG00000005087		3250.68	-0.306516	0.16969	-1.80633	0.0708669	0.201282	0.696196	NA	Cd44	protein_coding
ENSMUSG00000005102		457.866	-0.039974	0.19007	-0.210312	0.833424	0.912109	0.0399531	NA	Eif2ak4	protein_coding
ENSMUSG00000005103		10627.5	0.123196	0.0980919	1.25593	0.209143	0.410681	0.386495	NA	Wdr1	protein_coding
ENSMUSG00000005107		141.137	1.33373	0.206823	6.44866	1.13e-10	7.07e-09	8.1504	p-value and log2FC	Slc2a9	protein_coding
ENSMUSG00000005125		2908.29	-1.80536	0.25636	-7.04231	1.89e-12	1.68e-10	9.77363	p-value and log2FC	Ndrg1	protein_coding
ENSMUSG00000005142		2108.72	0.536488	0.140996	3.80499	0.00014181	0.00165891	2.78018	p-value and log2FC	Man2b1	protein_coding
ENSMUSG00000005150		463.991	-0.165083	0.179424	-0.920072	0.357535	0.568935	0.244938	NA	Wdr83	protein_coding
ENSMUSG00000005161		8877.71	-0.261805	0.180457	-1.45079	0.146839	0.327405	0.484914	NA	Prdx2	protein_coding
ENSMUSG00000005198		6469.38	-0.295244	0.236172	-1.25012	0.211256	0.412788	0.384273	NA	Polr2a	protein_coding
ENSMUSG00000005204		2573.13	-0.304801	0.14482	-2.10469	0.0353179	0.123875	0.907017	NA	Senp3	protein_coding
ENSMUSG00000005225		247.873	0.0109718	0.185701	0.0590831	0.952886	0.975167	0.0109211	NA	Plekha8	protein_coding
ENSMUSG00000005233		861.757	0.0946947	0.13003	0.728251	0.46646	0.665339	0.176957	NA	Spc25	protein_coding
ENSMUSG00000005262		1099.04	-0.349451	0.134229	-2.60339	0.00923062	0.0459	1.33819	NA	Ufd1	protein_coding
ENSMUSG00000005299		2088.56	-0.219478	0.11512	-1.90651	0.0565844	0.172454	0.763327	NA	Letm1	protein_coding
ENSMUSG00000005312		4137.85	-0.123175	0.128091	-0.961622	0.336239	0.547584	0.261549	NA	Ubqln1	protein_coding
ENSMUSG00000005354		4150.8	-0.389247	0.136124	-2.85949	0.00424319	0.0253242	1.59646	NA	Txn2	protein_coding
ENSMUSG00000005362		951.021	0.0404226	0.156029	0.259071	0.79558	0.892431	0.0494255	NA	Crbn	protein_coding
ENSMUSG00000005370		2807.75	0.319394	0.128058	2.49414	0.0126264	0.0583029	1.23431	NA	Msh6	protein_coding
ENSMUSG00000005371		765.938	-0.161542	0.151446	-1.06666	0.286124	0.495617	0.304854	NA	Fbxo11	protein_coding
ENSMUSG00000005374		1363.02	-0.77116	0.12243	-6.29881	3e-10	1.71e-08	7.76674	p-value and log2FC	Tbl2	protein_coding
ENSMUSG00000005378		1003.07	0.11727	0.167189	0.701419	0.483042	0.675779	0.170195	NA	Bud23	protein_coding
ENSMUSG00000005410		10507.5	0.0109055	0.140811	0.0774473	0.938268	0.968037	0.014108	NA	Mcm5	protein_coding
ENSMUSG00000005413		225.056	-0.668263	0.17928	-3.72748	0.000193404	0.00215332	2.66689	p-value and log2FC	Hmox1	protein_coding
ENSMUSG00000005417		1449.42	0.138558	0.124574	1.11225	0.266029	0.474401	0.323854	NA	Mprip	protein_coding
ENSMUSG00000005442		2671.43	0.289883	0.202886	1.4288	0.153061	0.336308	0.473263	NA	Cic	protein_coding
ENSMUSG00000005447		623.86	-0.35005	0.239882	-1.45926	0.144493	0.324382	0.488943	NA	Pafah1b3	protein_coding
ENSMUSG00000005465		1307.16	0.52139	0.113415	4.5972	4.28e-06	8.48e-05	4.07183	p-value and log2FC	Il27ra	protein_coding
ENSMUSG00000005469		1121.68	0.105833	0.115777	0.914109	0.360659	0.571812	0.242747	NA	Prkaca	protein_coding
ENSMUSG00000005470		1849.53	0.210146	0.129571	1.62186	0.104833	0.263874	0.578603	NA	Asf1b	protein_coding
ENSMUSG00000005481		7737.97	-0.106703	0.14588	-0.731444	0.464508	0.664219	0.177689	NA	Ddx39	protein_coding
ENSMUSG00000005483		2237.75	-0.0495094	0.134755	-0.367404	0.713318	0.841136	0.0751335	NA	Dnajb1	protein_coding
ENSMUSG00000005505		689.408	-0.0739943	0.131381	-0.563206	0.573295	0.743548	0.128691	NA	Kbtbd4	protein_coding
ENSMUSG00000005506		3652.99	-0.156329	0.138687	-1.1272	0.259657	0.468318	0.329459	NA	Celf1	protein_coding
ENSMUSG00000005510		1972.16	-0.108612	0.143912	-0.754711	0.450422	0.653764	0.184579	NA	Ndufs3	protein_coding
ENSMUSG00000005514		1930.58	-0.100587	0.106612	-0.943488	0.345431	0.556716	0.254366	NA	Por	protein_coding
ENSMUSG00000005533		490.632	-0.317266	0.161346	-1.96637	0.0492564	0.156443	0.805643	NA	Igf1r	protein_coding
ENSMUSG00000005534		397.073	-0.460623	0.252906	-1.82132	0.0685587	0.196985	0.705567	NA	Insr	protein_coding
ENSMUSG00000005566		11497.6	0.17141	0.106297	1.61256	0.10684	0.267376	0.572878	NA	Trim28	protein_coding
ENSMUSG00000005575		5520.91	-0.218459	0.170254	-1.28314	0.199444	0.398583	0.399481	NA	Ube2m	protein_coding
ENSMUSG00000005609		1069.53	-0.297623	0.128904	-2.30887	0.0209507	0.0856071	1.06749	NA	Ctr9	protein_coding
ENSMUSG00000005610		33345.6	-0.276955	0.149305	-1.85496	0.0636013	0.18692	0.728345	NA	Eif4g2	protein_coding
ENSMUSG00000005615		874.478	-0.227492	0.178132	-1.2771	0.201568	0.401206	0.396632	NA	Pcyt1a	protein_coding
ENSMUSG00000005621		1047.88	0.195012	0.164362	1.18648	0.235434	0.439449	0.357092	NA	Zfp592	protein_coding
ENSMUSG00000005625		4040.25	-0.27398	0.139432	-1.96497	0.0494177	0.156858	0.804495	NA	Psmd4	protein_coding
ENSMUSG00000005656		1714.01	-0.0707386	0.106681	-0.663085	0.507276	0.696168	0.157286	NA	Snx6	protein_coding
ENSMUSG00000005667		8372.31	0.144793	0.106817	1.35552	0.175252	0.366455	0.43598	NA	Mthfd2	protein_coding
ENSMUSG00000005672		79.5746	3.24921	0.31603	10.2813	8.55e-25	6.2e-22	21.2074	p-value and log2FC	Kit	protein_coding
ENSMUSG00000005674		1272.75	0.254698	0.15245	1.6707	0.0947813	0.245168	0.610537	NA	Tomm40l	protein_coding
ENSMUSG00000005681		22.7433	0.526714	0.411502	1.27998	0.200553	0.400081	0.397852	log2FC	Apoa2	protein_coding
ENSMUSG00000005682		336.639	0.487711	0.186504	2.61502	0.00892218	0.0447254	1.34945	NA	Pan2	protein_coding
ENSMUSG00000005683		10888.4	0.297224	0.11651	2.55106	0.0107395	0.0517311	1.28625	NA	Cs	protein_coding
ENSMUSG00000005687		2733.99	-0.0445268	0.160825	-0.276865	0.781884	0.883691	0.0536995	NA	Bcas2	protein_coding
ENSMUSG00000005696		1518.99	0.00989487	0.157429	0.0628529	0.949884	0.973638	0.0116023	NA	Sh2d1a	protein_coding
ENSMUSG00000005698		2627.11	0.194593	0.139367	1.39627	0.162634	0.350167	0.455725	NA	Ctcf	protein_coding
ENSMUSG00000005699		282.356	0.0126306	0.201213	0.0627722	0.949948	0.973638	0.0116023	NA	Pard6a	protein_coding
ENSMUSG00000005718		561.919	0.149552	0.136139	1.09852	0.271976	0.480936	0.317912	NA	Tfap4	protein_coding
ENSMUSG00000005732		3786.7	-0.496771	0.208419	-2.38352	0.017148	0.0734995	1.13372	NA	Ranbp1	protein_coding
ENSMUSG00000005763		2752.23	0.182303	0.125738	1.44987	0.147096	0.327833	0.484347	NA	Cd247	protein_coding
ENSMUSG00000005774		396.139	0.516981	0.171401	3.0162	0.00255962	0.0171117	1.76671	log2FC	Rfx5	protein_coding
ENSMUSG00000005779		10325.4	-0.197387	0.178283	-1.10716	0.268227	0.477143	0.321351	NA	Psmb4	protein_coding
ENSMUSG00000005802		1407.87	0.152059	0.178235	0.853137	0.393584	0.600712	0.221334	NA	Slc30a4	protein_coding
ENSMUSG00000005803		153.494	0.860891	0.238207	3.61405	0.000301453	0.00308253	2.51109	p-value and log2FC	Sqor	protein_coding
ENSMUSG00000005804		711.953	-0.276179	0.127894	-2.15943	0.0308167	0.112599	0.948466	NA	Bloc1s6	protein_coding
ENSMUSG00000005813		2649.1	0.145102	0.0995284	1.4579	0.144868	0.325081	0.488008	NA	Metap1	protein_coding
ENSMUSG00000005823		854.671	0.146061	0.135125	1.08094	0.279725	0.489046	0.310651	NA	Gpr108	protein_coding
ENSMUSG00000005824		799.095	0.942454	0.162957	5.78346	7.32e-09	3.01e-07	6.52167	p-value and log2FC	Tnfsf14	protein_coding
ENSMUSG00000005846		6198.51	-0.263724	0.149146	-1.76823	0.0770221	0.212812	0.672005	NA	Rsl1d1	protein_coding
ENSMUSG00000005871		459.605	-0.148324	0.245186	-0.604946	0.545215	0.724439	0.139998	NA	Apc	protein_coding
ENSMUSG00000005873		3289.08	-0.219727	0.174315	-1.26052	0.207481	0.408446	0.388866	NA	Reep5	protein_coding
ENSMUSG00000005881		1839.02	0.0396415	0.111668	0.354996	0.722593	0.846752	0.0722437	NA	Ergic3	protein_coding
ENSMUSG00000005882		730.496	-0.0610687	0.130673	-0.467341	0.640256	0.792148	0.101194	NA	Uqcc1	protein_coding
ENSMUSG00000005886		1002.75	0.212985	0.246315	0.864683	0.387213	0.595178	0.225353	NA	Ncoa2	protein_coding
ENSMUSG00000005893		1170.57	0.175116	0.19358	0.904617	0.365668	0.576426	0.239257	NA	Nr2c2	protein_coding
ENSMUSG00000005897		284.129	-0.119669	0.180202	-0.664082	0.506638	0.695659	0.157604	NA	Nr2c1	protein_coding
ENSMUSG00000005899		1248.13	-0.211301	0.1528	-1.38287	0.166706	0.355243	0.449475	NA	Smpd4	protein_coding
ENSMUSG00000005907		277.264	-0.125219	0.176349	-0.710064	0.477664	0.672101	0.172565	NA	Pex1	protein_coding
ENSMUSG00000005936		1463.05	0.0145259	0.118485	0.122597	0.902427	0.94946	0.0225233	NA	Kctd20	protein_coding
ENSMUSG00000005949		97.2599	-0.159247	0.231814	-0.68696	0.492108	0.683717	0.165124	NA	Ctns	protein_coding
ENSMUSG00000005973		368.165	0.729393	0.15662	4.6571	3.21e-06	6.58e-05	4.18188	p-value and log2FC	Rcn1	protein_coding
ENSMUSG00000005981		3606.86	0.414852	0.0976317	4.24915	2.15e-05	0.0003453	3.4618	p-value	Trap1	protein_coding
ENSMUSG00000005982		873.509	0.0597171	0.135557	0.440531	0.659552	0.806393	0.0934532	NA	Naa60	protein_coding
ENSMUSG00000005986		76.0718	1.00769	0.256371	3.9306	8.47e-05	0.00108091	2.96621	p-value and log2FC	Ankrd13d	protein_coding
ENSMUSG00000006005		3367.96	-0.262832	0.18089	-1.45299	0.146226	0.326827	0.485682	NA	Tpr	protein_coding
ENSMUSG00000006010		414.072	-0.552968	0.145624	-3.79723	0.000146325	0.00170164	2.76913	p-value and log2FC	Odr4	protein_coding
ENSMUSG00000006019		440.843	0.438178	0.163386	2.68185	0.00732157	0.0385798	1.41364	NA	Dhx34	protein_coding
ENSMUSG00000006021		305.873	0.284047	0.164255	1.7293	0.0837546	0.225403	0.647041	NA	Kptn	protein_coding
ENSMUSG00000006024		2173.06	-0.260417	0.13286	-1.96009	0.0499857	0.158055	0.801191	NA	Napa	protein_coding
ENSMUSG00000006050		1605.13	-0.0678536	0.153657	-0.44159	0.658786	0.806113	0.0936039	NA	Sra1	protein_coding
ENSMUSG00000006057		3623.88	-0.266427	0.173589	-1.53482	0.124829	0.294495	0.530923	NA	Atp5g1	protein_coding
ENSMUSG00000006058		1597.79	-0.237999	0.176506	-1.34839	0.177532	0.369626	0.432238	NA	Snf8	protein_coding
ENSMUSG00000006095		1200.06	0.120558	0.179871	0.670247	0.5027	0.692608	0.159513	NA	Tbcb	protein_coding
ENSMUSG00000006127		585.31	0.115085	0.153242	0.750996	0.452655	0.655391	0.1835	NA	Inpp5k	protein_coding
ENSMUSG00000006134		1821.94	-0.0249323	0.153452	-0.162477	0.870931	0.932556	0.0303251	NA	Crkl	protein_coding
ENSMUSG00000006169		3344.78	0.0234268	0.118152	0.198276	0.842829	0.918053	0.0371324	NA	Clint1	protein_coding
ENSMUSG00000006215		717.271	0.265647	0.124369	2.13596	0.0326829	0.117557	0.929753	NA	Zbtb17	protein_coding
ENSMUSG00000006262		650.241	-0.59592	0.137188	-4.34382	1.4e-05	0.000236976	3.6253	p-value and log2FC	Mob1b	protein_coding
ENSMUSG00000006273		2182.29	-0.219569	0.112537	-1.95108	0.0510474	0.160525	0.794457	NA	Atp6v1b2	protein_coding
ENSMUSG00000006276		703.718	-0.00180538	0.142963	-0.0126283	0.989924	0.995809	0.00182415	NA	Eps15l1	protein_coding
ENSMUSG00000006281		724.727	0.503643	0.223775	2.25066	0.0244069	0.0958343	1.01848	log2FC	Tep1	protein_coding
ENSMUSG00000006288		659.622	-0.0682493	0.146114	-0.467097	0.64043	0.792247	0.101139	NA	Ttc5	protein_coding
ENSMUSG00000006289		750.654	0.080824	0.136181	0.593506	0.552843	0.729932	0.136717	NA	Osgep	protein_coding
ENSMUSG00000006299		2858.85	-0.219354	0.146351	-1.49883	0.133918	0.307801	0.511731	NA	Aamp	protein_coding
ENSMUSG00000006301		444.926	-1.11835	0.138752	-8.06007	7.63e-16	1.25e-13	12.9035	p-value and log2FC	Tmbim1	protein_coding
ENSMUSG00000006304		12240.2	-0.0874059	0.118839	-0.735501	0.462034	0.662259	0.178972	NA	Arpc2	protein_coding
ENSMUSG00000006307		1203.12	0.277095	0.203831	1.35944	0.174008	0.364844	0.437893	NA	Kmt2b	protein_coding
ENSMUSG00000006310		1314.35	-1.39228	0.464712	-2.99602	0.0027353	0.017942	1.74613	log2FC	Zbtb32	protein_coding
ENSMUSG00000006315		1722.07	-0.144483	0.131182	-1.1014	0.270723	0.479658	0.319068	NA	Tmem147	protein_coding
ENSMUSG00000006333		54173.3	0.104275	0.166563	0.626038	0.53129	0.714438	0.146036	NA	Rps9	protein_coding
ENSMUSG00000006335		479.768	-0.293529	0.194342	-1.51037	0.130948	0.303572	0.517738	NA	Tfpt	protein_coding
ENSMUSG00000006356		320.936	-1.34018	0.158218	-8.47046	2.44e-17	5.28e-15	14.2773	p-value and log2FC	Crip2	protein_coding
ENSMUSG00000006360		2656.14	0.555187	0.219366	2.53088	0.0113778	0.0540341	1.26733	log2FC	Crip1	protein_coding
ENSMUSG00000006369		216.655	1.26817	0.175911	7.20918	5.63e-13	5.29e-11	10.2764	p-value and log2FC	Fbln1	protein_coding
ENSMUSG00000006373		1308.12	-0.582379	0.125647	-4.63504	3.57e-06	7.22e-05	4.14157	p-value and log2FC	Pgrmc1	protein_coding
ENSMUSG00000006378		257.976	-0.476329	0.23109	-2.06123	0.039281	0.133627	0.874106	NA	Gcat	protein_coding
ENSMUSG00000006390		2154.19	-0.373056	0.111309	-3.35153	0.000803666	0.00680036	2.16747	p-value	Elovl1	protein_coding
ENSMUSG00000006392		1275.96	-0.221522	0.151126	-1.46581	0.142699	0.321563	0.492734	NA	Med8	protein_coding
ENSMUSG00000006395		149.763	1.03799	0.247119	4.20036	2.66e-05	0.000418227	3.37859	p-value and log2FC	Hyi	polymorphic_pseudogene
ENSMUSG00000006398		4530.77	0.0370639	0.129368	0.2865	0.774496	0.879176	0.0559243	NA	Cdc20	protein_coding
ENSMUSG00000006412		1706.84	-0.229461	0.167177	-1.37256	0.169889	0.359311	0.44453	NA	Pfdn2	protein_coding
ENSMUSG00000006418		2316.49	0.570188	0.157136	3.62863	0.000284928	0.00294619	2.53074	p-value and log2FC	Rnf114	protein_coding
ENSMUSG00000006423		682.277	-0.104046	0.142218	-0.73159	0.464419	0.664219	0.177689	NA	C330007P06Rik	protein_coding
ENSMUSG00000006442		5645.65	-0.502196	0.169317	-2.96601	0.00301687	0.0194374	1.71136	log2FC	Srm	protein_coding
ENSMUSG00000006456		2086.33	0.0141295	0.137486	0.102771	0.918145	0.958844	0.018252	NA	Rbm14	protein_coding
ENSMUSG00000006463		158.92	0.282345	0.1915	1.47438	0.140378	0.318028	0.497535	NA	Zdhhc24	protein_coding
ENSMUSG00000006476		189.379	1.18674	0.199371	5.95242	2.64e-09	1.19e-07	6.92359	p-value and log2FC	Nsmf	protein_coding
ENSMUSG00000006494		3755.64	-0.246751	0.129243	-1.9092	0.0562362	0.171934	0.764639	NA	Pdk1	protein_coding
ENSMUSG00000006498		16105	-0.276258	0.133204	-2.07394	0.0380849	0.130823	0.883314	NA	Ptbp1	protein_coding
ENSMUSG00000006517		2414.94	0.0379273	0.135058	0.280822	0.778847	0.881794	0.0546328	NA	Mvd	protein_coding
ENSMUSG00000006519		6171.38	-0.0706485	0.173633	-0.406884	0.684093	0.824281	0.0839249	NA	Cyba	protein_coding
ENSMUSG00000006526		438.78	-0.552533	0.179607	-3.07635	0.00209555	0.0146459	1.83428	log2FC	Stimate	protein_coding
ENSMUSG00000006527		401.639	-0.179664	0.179153	-1.00285	0.315933	0.529021	0.276527	NA	Sfmbt1	protein_coding
ENSMUSG00000006585		2492.72	0.786499	0.118802	6.62025	3.59e-11	2.33e-09	8.63187	p-value and log2FC	Cdt1	protein_coding
ENSMUSG00000006589		5690.5	-0.392603	0.157124	-2.49869	0.0124655	0.0577174	1.23869	NA	Aprt	protein_coding
ENSMUSG00000006599		1865.4	-0.829038	0.146781	-5.64811	1.62e-08	5.93e-07	6.22731	p-value and log2FC	Gtf2h1	protein_coding
ENSMUSG00000006641		292.071	-0.391322	0.215925	-1.8123	0.0699394	0.199653	0.699725	NA	Slc5a6	protein_coding
ENSMUSG00000006651		129.585	-0.185906	0.263061	-0.706704	0.47975	0.673603	0.171596	NA	Aplp1	protein_coding
ENSMUSG00000006673		1496.5	-0.103815	0.121786	-0.852438	0.393971	0.600822	0.221254	NA	Qrich1	protein_coding
ENSMUSG00000006676		2180.16	-0.0580312	0.144602	-0.401316	0.688188	0.826152	0.08294	NA	Usp19	protein_coding
ENSMUSG00000006678		1931.48	-0.231582	0.164979	-1.4037	0.160407	0.347064	0.45959	NA	Pola1	protein_coding
ENSMUSG00000006699		15111.9	0.0586375	0.102563	0.57172	0.567512	0.739478	0.131075	NA	Cdc42	protein_coding
ENSMUSG00000006705		870.793	-0.221935	0.186777	-1.18824	0.23474	0.438959	0.357576	NA	Pknox1	protein_coding
ENSMUSG00000006715		2028.05	0.0363236	0.159203	0.228159	0.819523	0.904321	0.0436773	NA	Gmnn	protein_coding
ENSMUSG00000006717		350.655	0.669808	0.171005	3.9169	8.97e-05	0.00113279	2.94585	p-value and log2FC	Acot13	protein_coding
ENSMUSG00000006728		7899.75	-0.0706909	0.154859	-0.456487	0.64804	0.797793	0.0981096	NA	Cdk4	protein_coding
ENSMUSG00000006731		3662.77	0.425958	0.106856	3.98627	6.71e-05	0.000901112	3.04522	p-value	B4galnt1	protein_coding
ENSMUSG00000006732		937.797	-0.707774	0.178723	-3.96017	7.49e-05	0.000974296	3.01131	p-value and log2FC	Mettl1	protein_coding
ENSMUSG00000006736		1582.84	-0.28153	0.116734	-2.41172	0.0158775	0.0691636	1.16012	NA	Tspan31	protein_coding
ENSMUSG00000006740		2372.77	-0.342663	0.136869	-2.50358	0.0122944	0.0571181	1.24323	NA	Kif5b	protein_coding
ENSMUSG00000006763		1049.59	0.156728	0.121272	1.29236	0.196232	0.394796	0.403627	NA	Saal1	protein_coding
ENSMUSG00000006782		1777.13	0.293101	0.148959	1.96766	0.0491074	0.156068	0.806687	NA	Cnp	protein_coding
ENSMUSG00000006818		2642.48	-0.108024	0.120861	-0.893786	0.371436	0.580964	0.235851	NA	Sod2	protein_coding
ENSMUSG00000006850		454.397	0.617411	0.144422	4.27504	1.91e-05	0.000312468	3.50519	p-value and log2FC	Tmco6	protein_coding
ENSMUSG00000006906		330.703	0.024058	0.162542	0.148011	0.882334	0.939087	0.027294	NA	Stambp	protein_coding
ENSMUSG00000006920		396.448	0.569961	0.178285	3.1969	0.00138912	0.0105105	1.97838	log2FC	Ezh1	protein_coding
ENSMUSG00000006932		5976.25	-0.125525	0.101963	-1.23109	0.21829	0.420672	0.376057	NA	Ctnnb1	protein_coding
ENSMUSG00000006941		1089.58	-0.314395	0.168556	-1.86522	0.0621507	0.184041	0.735085	NA	Eif1b	protein_coding
ENSMUSG00000006998		11212.1	-0.261108	0.117279	-2.22639	0.0259879	0.0999551	1.0002	NA	Psmd2	protein_coding
ENSMUSG00000007029		10567.4	0.239779	0.105765	2.26709	0.0233847	0.0929347	1.03182	NA	Vars	protein_coding
ENSMUSG00000007036		307.998	0.300132	0.213438	1.40618	0.159671	0.346209	0.460662	NA	Abhd16a	protein_coding
ENSMUSG00000007038		822.279	-0.237287	0.14936	-1.58868	0.112132	0.275751	0.559483	NA	Neu1	protein_coding
ENSMUSG00000007039		53.096	0.536596	0.328449	1.63373	0.102317	0.259018	0.586669	log2FC	Ddah2	protein_coding
ENSMUSG00000007041		9461.98	-0.0808453	0.166375	-0.485923	0.627021	0.783507	0.105957	NA	Clic1	protein_coding
ENSMUSG00000007050		2095	-0.118553	0.155524	-0.762285	0.44589	0.649784	0.187231	NA	Lsm2	protein_coding
ENSMUSG00000007080		2106.16	0.245461	0.214708	1.14323	0.252943	0.460778	0.336508	NA	Pole	protein_coding
ENSMUSG00000007207		74.1209	-0.387867	0.255917	-1.5156	0.129621	0.301735	0.520374	NA	Stx1a	protein_coding
ENSMUSG00000007216		282.002	0.241967	0.194151	1.24628	0.212662	0.413872	0.383134	NA	Zfp775	protein_coding
ENSMUSG00000007338		794.051	-0.430631	0.143385	-3.00332	0.00267055	0.0176194	1.75401	NA	Mrpl49	protein_coding
ENSMUSG00000007411		821.31	-0.192172	0.122406	-1.56996	0.116425	0.282277	0.549325	NA	Mark3	protein_coding
ENSMUSG00000007415		1971.08	-0.136213	0.119247	-1.14228	0.253338	0.461168	0.336141	NA	Gatad1	protein_coding
ENSMUSG00000007458		4755.89	-0.181076	0.118987	-1.52181	0.128057	0.299193	0.524049	NA	M6pr	protein_coding
ENSMUSG00000007564		7086.74	-0.184224	0.107059	-1.72078	0.0852911	0.227967	0.642129	NA	Ppp2r1a	protein_coding
ENSMUSG00000007570		609.992	-0.139926	0.125449	-1.1154	0.26468	0.473417	0.324756	NA	Fance	protein_coding
ENSMUSG00000007589		1261.41	0.0591659	0.113675	0.520482	0.602728	0.766354	0.115571	NA	Tinf2	protein_coding
ENSMUSG00000007603		866.578	0.241248	0.117328	2.05618	0.0397649	0.134951	0.869825	NA	Dus3l	protein_coding
ENSMUSG00000007610		532.881	0.163629	0.155467	1.0525	0.29257	0.503263	0.298205	NA	Gtpbp3	protein_coding
ENSMUSG00000007613		745.477	0.371006	0.167842	2.21044	0.0270747	0.102619	0.988772	NA	Tgfbr1	protein_coding
ENSMUSG00000007617		341.624	0.0506033	0.169244	0.298997	0.764943	0.873497	0.0587385	NA	Homer1	protein_coding
ENSMUSG00000007646		159.907	0.64997	0.191192	3.39956	0.000674935	0.00588265	2.23043	p-value and log2FC	Rad51c	protein_coding
ENSMUSG00000007656		3477.54	-0.403474	0.179269	-2.25067	0.0244065	0.0958343	1.01848	NA	Arpp19	protein_coding
ENSMUSG00000007659		5527.7	-0.137012	0.0975553	-1.40445	0.160185	0.346732	0.460006	NA	Bcl2l1	protein_coding
ENSMUSG00000007670		4108.93	-0.0535234	0.124687	-0.429261	0.667733	0.812506	0.0901734	NA	Khsrp	protein_coding
ENSMUSG00000007721		1887	-0.388387	0.190012	-2.04402	0.0409519	0.137281	0.862388	NA	Ccdc124	protein_coding
ENSMUSG00000007739		16620	0.244372	0.112713	2.16808	0.0301527	0.111067	0.954414	NA	Cct4	protein_coding
ENSMUSG00000007777		234.028	-0.140656	0.175593	-0.801031	0.423114	0.628206	0.201898	NA	0610009B22Rik	protein_coding
ENSMUSG00000007812		703.422	-0.246099	0.134079	-1.83548	0.0664346	0.192846	0.714788	NA	Zfp655	protein_coding
ENSMUSG00000007815		11173.2	0.120188	0.101694	1.18185	0.237265	0.441567	0.355003	NA	Rhoa	protein_coding
ENSMUSG00000007817		1831.87	0.141049	0.248495	0.567615	0.570296	0.741363	0.129969	NA	Zmiz1	protein_coding
ENSMUSG00000007827		201.783	-0.073918	0.206678	-0.357647	0.720607	0.84512	0.0730818	NA	Ankrd26	protein_coding
ENSMUSG00000007833		890.43	0.451199	0.140278	3.21645	0.00129786	0.00998366	2.00071	p-value	Aldh16a1	protein_coding
ENSMUSG00000007836		12002.7	0.146819	0.217194	0.67598	0.499054	0.68991	0.161207	NA	Hnrnpa0	protein_coding
ENSMUSG00000007850		6815.96	-0.436394	0.143766	-3.03545	0.00240176	0.0162475	1.78921	NA	Hnrnph1	protein_coding
ENSMUSG00000007867		68.8513	0.0866232	0.322343	0.26873	0.788137	0.887813	0.0516785	NA	Ift43	protein_coding
ENSMUSG00000007872		1692.6	-0.0389437	0.157032	-0.247999	0.804135	0.896978	0.0472184	NA	Id3	protein_coding
ENSMUSG00000007880		2741.74	0.0488697	0.206462	0.2367	0.812889	0.900902	0.0453225	NA	Arid1a	protein_coding
ENSMUSG00000007891		1662.72	0.14798	0.132321	1.11834	0.263422	0.472262	0.325817	NA	Ctsd	protein_coding
ENSMUSG00000007892		99500.3	0.215986	0.18303	1.18006	0.237977	0.442648	0.353942	NA	Rplp1	protein_coding
ENSMUSG00000007950		2083.79	0.77169	0.112731	6.8454	7.63e-12	5.91e-10	9.22833	p-value and log2FC	Abhd8	protein_coding
ENSMUSG00000007987		200.305	-0.552396	0.192037	-2.87651	0.00402105	0.0243469	1.61356	log2FC	Ift22	protein_coding
ENSMUSG00000008035		1560.66	0.0437099	0.137506	0.317876	0.750579	0.865476	0.062745	NA	Mid1ip1	protein_coding
ENSMUSG00000008036		3229.45	-0.237748	0.179596	-1.32379	0.185571	0.380819	0.419281	NA	Ap2s1	protein_coding
ENSMUSG00000008136		88.7065	-1.75848	0.305004	-5.76543	8.15e-09	3.24e-07	6.48915	p-value and log2FC	Fhl2	protein_coding
ENSMUSG00000008140		3014.51	0.349677	0.112873	3.09797	0.00194853	0.0138166	1.8596	NA	Emc10	protein_coding
ENSMUSG00000008167		278.839	-0.805773	0.204045	-3.94899	7.85e-05	0.00101129	2.99512	p-value and log2FC	Fbxw9	protein_coding
ENSMUSG00000008193		4.63853	0.686859	1.11753	0.614621	0.538805	0.720145	0.14258	log2FC	Spib	protein_coding
ENSMUSG00000008200		867.345	0.0940064	0.139519	0.673789	0.500446	0.691176	0.160411	NA	Fnbp4	protein_coding
ENSMUSG00000008206		441.633	0.190641	0.17644	1.08048	0.279928	0.489054	0.310643	NA	Cers4	protein_coding
ENSMUSG00000008226		99.5951	-0.122193	0.247885	-0.492941	0.622054	0.780165	0.107814	NA	Scrn3	protein_coding
ENSMUSG00000008301		1213.74	-0.0777649	0.135317	-0.574688	0.565502	0.738155	0.131852	NA	Phax	protein_coding
ENSMUSG00000008305		473.695	-0.267386	0.135817	-1.96872	0.048985	0.155825	0.807362	NA	Tle1	protein_coding
ENSMUSG00000008318		294.686	0.115579	0.157164	0.735403	0.462094	0.662259	0.178972	NA	Relt	protein_coding
ENSMUSG00000008333		2605.66	-0.126389	0.171396	-0.737408	0.460874	0.661894	0.179211	NA	Snrpb2	protein_coding
ENSMUSG00000008348		2547.93	-0.532264	0.17815	-2.98774	0.00281053	0.0183172	1.73714	log2FC	Ubc	protein_coding
ENSMUSG00000008373		2980.69	-0.2609	0.160849	-1.62202	0.104799	0.263856	0.578633	NA	Prpf31	protein_coding
ENSMUSG00000008384		939.046	-0.73677	0.197645	-3.72775	0.000193194	0.00215332	2.66689	p-value and log2FC	Sertad1	protein_coding
ENSMUSG00000008393		573.233	-0.240411	0.150041	-1.6023	0.10909	0.271371	0.566437	NA	Carhsp1	protein_coding
ENSMUSG00000008398		1731.22	0.201766	0.133188	1.5149	0.129798	0.30194	0.520079	NA	Elk3	protein_coding
ENSMUSG00000008429		680.375	0.120375	0.124375	0.967836	0.333126	0.545047	0.263566	NA	Herpud2	protein_coding
ENSMUSG00000008435		356.529	-0.303237	0.146381	-2.07156	0.0383064	0.131274	0.881823	NA	Rdh13	protein_coding
ENSMUSG00000008450		1836.77	-0.314374	0.170008	-1.84918	0.0644324	0.188855	0.723871	NA	Nutf2	protein_coding
ENSMUSG00000008475		8062.91	-0.0685957	0.112369	-0.610447	0.541565	0.722229	0.141325	NA	Arpc5	protein_coding
ENSMUSG00000008496		411.675	0.666756	0.203732	3.27271	0.0010652	0.00858697	2.06616	p-value and log2FC	Pou2f2	protein_coding
ENSMUSG00000008604		2156.43	0.113898	0.153665	0.74121	0.458566	0.660022	0.180441	NA	Ubqln4	protein_coding
ENSMUSG00000008668		51388	0.529962	0.176442	3.0036	0.00266802	0.0176194	1.75401	log2FC	Rps18	protein_coding
ENSMUSG00000008682		30852.4	0.275453	0.108908	2.52922	0.0114315	0.0542155	1.26588	NA	Rpl10	protein_coding
ENSMUSG00000008683		24915.4	0.320075	0.186622	1.7151	0.086327	0.229467	0.639279	NA	Rps15a	protein_coding
ENSMUSG00000008690		5345.78	0.170278	0.107086	1.5901	0.111812	0.275367	0.560089	NA	Ncaph2	protein_coding
ENSMUSG00000008730		2507.07	0.150711	0.190677	0.790399	0.429295	0.633877	0.197995	NA	Hipk1	protein_coding
ENSMUSG00000008763		1523.68	-0.241991	0.15028	-1.61027	0.107339	0.268063	0.571763	NA	Man1a2	protein_coding
ENSMUSG00000008822		190.243	0.47431	0.20216	2.34621	0.0189653	0.078956	1.10261	NA	Acyp1	protein_coding
ENSMUSG00000008855		1051.74	0.322531	0.143414	2.24894	0.0245161	0.0961106	1.01723	NA	Hdac5	protein_coding
ENSMUSG00000008859		1219.7	-0.195472	0.172226	-1.13498	0.256386	0.464799	0.332735	NA	Rala	protein_coding
ENSMUSG00000008892		3676.88	-0.149787	0.123363	-1.2142	0.224673	0.426868	0.369706	NA	Vdac3	protein_coding
ENSMUSG00000008958		965.131	0.0471889	0.112117	0.420889	0.673836	0.816386	0.0881044	NA	Vps72	protein_coding
ENSMUSG00000008976		1711.17	-0.272757	0.125757	-2.16891	0.0300892	0.110899	0.955074	NA	Gabpa	protein_coding
ENSMUSG00000009013		3563.18	-0.573791	0.175502	-3.26943	0.00107764	0.00864309	2.06333	p-value and log2FC	Dynll1	protein_coding
ENSMUSG00000009030		949.74	0.0997918	0.15913	0.62711	0.530587	0.714183	0.14619	NA	Pdcl	protein_coding
ENSMUSG00000009035		1912.29	0.361041	0.136178	2.65125	0.00801944	0.0413978	1.38302	NA	Tmem184b	protein_coding
ENSMUSG00000009073		2687.72	0.211188	0.169984	1.2424	0.214089	0.415812	0.381103	NA	Nf2	protein_coding
ENSMUSG00000009076		490.405	-0.0397848	0.194462	-0.204588	0.837894	0.914639	0.0387503	NA	Zmat5	protein_coding
ENSMUSG00000009079		6904.7	0.148664	0.117694	1.26314	0.206539	0.407539	0.389831	NA	Ewsr1	protein_coding
ENSMUSG00000009090		1957.29	-0.0245521	0.116137	-0.211407	0.83257	0.912109	0.0399531	NA	Ap1b1	protein_coding
ENSMUSG00000009112		1633.93	0.0438251	0.117336	0.373501	0.708776	0.838244	0.0766296	NA	Bcl2l13	protein_coding
ENSMUSG00000009207		709.273	-0.54682	0.126182	-4.33359	1.47e-05	0.00024621	3.60869	p-value and log2FC	Lnpk	protein_coding
ENSMUSG00000009210		139.715	1.78528	0.213173	8.37479	5.53e-17	1.08e-14	13.9665	p-value and log2FC	Prr29	protein_coding
ENSMUSG00000009291		865.543	-0.677958	0.116089	-5.83999	5.22e-09	2.22e-07	6.65405	p-value and log2FC	Pttg1ip	protein_coding
ENSMUSG00000009293		876.858	-0.365611	0.149749	-2.4415	0.0146265	0.0649968	1.18711	NA	Ube2g2	protein_coding
ENSMUSG00000009406		388.579	0.136888	0.170595	0.802411	0.422315	0.627387	0.202465	NA	Elk1	protein_coding
ENSMUSG00000009470		6309.64	-0.174023	0.172079	-1.0113	0.311873	0.524125	0.280565	NA	Tnpo1	protein_coding
ENSMUSG00000009535		2019.6	-0.323444	0.123355	-2.62207	0.0087398	0.0441512	1.35506	NA	Rnmt	protein_coding
ENSMUSG00000009549		1923.93	-0.22048	0.194462	-1.13379	0.256882	0.465284	0.332282	NA	Srp14	protein_coding
ENSMUSG00000009555		2497.53	-0.183811	0.133415	-1.37774	0.168284	0.357365	0.446888	NA	Cdk9	protein_coding
ENSMUSG00000009563		1236.46	0.308826	0.114611	2.69457	0.00704794	0.0375744	1.42511	NA	Tor2a	protein_coding
ENSMUSG00000009566		1143.49	0.169825	0.130347	1.30287	0.192619	0.39035	0.408546	NA	Fpgs	protein_coding
ENSMUSG00000009569		261.23	-0.2139	0.217303	-0.984341	0.324948	0.538258	0.269009	NA	Mrtfb	protein_coding
ENSMUSG00000009575		4777.02	0.222963	0.170689	1.30625	0.191467	0.388676	0.410412	NA	Cbx5	protein_coding
ENSMUSG00000009585		3305.98	0.253799	0.107962	2.35081	0.0187324	0.0783395	1.10602	NA	Apobec3	protein_coding
ENSMUSG00000009621		458.658	0.230173	0.187827	1.22545	0.220405	0.423191	0.373463	NA	Vav2	protein_coding
ENSMUSG00000009630		2715.35	-0.221616	0.157186	-1.40989	0.158571	0.344575	0.462716	NA	Ppp2cb	protein_coding
ENSMUSG00000009640		474.981	0.148657	0.132108	1.12526	0.260477	0.469122	0.328714	NA	Dmap1	protein_coding
ENSMUSG00000009647		494.239	0.286321	0.153567	1.86446	0.0622568	0.184222	0.734658	NA	Mcu	protein_coding
ENSMUSG00000009681		658.724	0.562208	0.212698	2.64322	0.00821225	0.0422	1.37469	log2FC	Bcr	protein_coding
ENSMUSG00000009687		7262.24	0.241078	0.123486	1.95227	0.0509062	0.16018	0.795391	NA	Fxyd5	protein_coding
ENSMUSG00000009741		902.977	-0.078853	0.146649	-0.537699	0.590785	0.757046	0.120878	NA	Ubp1	protein_coding
ENSMUSG00000009828		237.069	0.15904	0.185932	0.85537	0.392346	0.599802	0.221992	NA	Ick	protein_coding
ENSMUSG00000009863		4275.13	0.334908	0.152398	2.19758	0.0279789	0.105144	0.978217	NA	Sdhb	protein_coding
ENSMUSG00000009894		722.882	0.464033	0.135715	3.41917	0.000628128	0.00556545	2.2545	p-value	Snap47	protein_coding
ENSMUSG00000009905		351.8	0.05298	0.163837	0.323371	0.746415	0.862928	0.0640256	NA	Kdsr	protein_coding
ENSMUSG00000009907		2068.07	-0.0801422	0.103115	-0.777211	0.437034	0.640592	0.193418	NA	Vps4b	protein_coding
ENSMUSG00000009927		27950.1	0.345527	0.137731	2.50871	0.0121171	0.056491	1.24802	NA	Rps25	protein_coding
ENSMUSG00000009995		220.373	0.238958	0.16122	1.48219	0.138291	0.314562	0.502294	NA	Taz	protein_coding
ENSMUSG00000010025		614.538	0.183517	0.140198	1.30899	0.190539	0.387569	0.411651	NA	Aldh3a2	protein_coding
ENSMUSG00000010045		904.096	-0.368259	0.118782	-3.10031	0.0019332	0.0137463	1.86181	NA	Tmem115	protein_coding
ENSMUSG00000010047		453.93	-0.225351	0.156076	-1.44385	0.14878	0.330308	0.48108	NA	Hyal2	protein_coding
ENSMUSG00000010048		2962.56	-0.0736039	0.154787	-0.475517	0.634419	0.788307	0.103305	NA	Ifrd2	protein_coding
ENSMUSG00000010054		563.225	0.0567997	0.169606	0.334892	0.737706	0.857008	0.0670153	NA	Tusc2	protein_coding
ENSMUSG00000010057		252.656	0.249801	0.190721	1.30977	0.190273	0.387492	0.411737	NA	Nprl2	protein_coding
ENSMUSG00000010067		581.409	-1.02969	0.150245	-6.85337	7.21e-12	5.68e-10	9.24585	p-value and log2FC	Rassf1	protein_coding
ENSMUSG00000010095		6036.35	0.0759037	0.119598	0.634658	0.525652	0.710809	0.148247	NA	Slc3a2	protein_coding
ENSMUSG00000010097		1471.89	-0.427067	0.132296	-3.22812	0.00124606	0.00968054	2.0141	p-value	Nxf1	protein_coding
ENSMUSG00000010110		685.909	0.143245	0.162016	0.88414	0.376621	0.585726	0.232305	NA	Stx5a	protein_coding
ENSMUSG00000010142		1434.28	0.103859	0.137789	0.753756	0.450996	0.654115	0.184346	NA	Tnfrsf13b	protein_coding
ENSMUSG00000010277		5671.93	-0.0702918	0.168726	-0.416603	0.676969	0.818521	0.0869701	NA	2610507B11Rik	protein_coding
ENSMUSG00000010290		792.455	0.0962389	0.15475	0.621901	0.534007	0.716667	0.144682	NA	AI597479	protein_coding
ENSMUSG00000010358		1003.02	0.505056	0.139939	3.60911	0.000307248	0.00312918	2.50457	p-value and log2FC	Ifi35	protein_coding
ENSMUSG00000010362		423.539	1.50543	0.181705	8.28499	1.18e-16	2.1e-14	13.6769	p-value and log2FC	Rdm1	protein_coding
ENSMUSG00000010376		3805.75	-0.454519	0.178695	-2.54355	0.0109733	0.0527071	1.27813	NA	Nedd8	protein_coding
ENSMUSG00000010392		855.022	-0.0737082	0.124029	-0.594284	0.552322	0.72958	0.136927	NA	Gosr1	protein_coding
ENSMUSG00000010406		1749.41	-0.0891508	0.210303	-0.423916	0.671627	0.815075	0.0888026	NA	Mrpl52	protein_coding
ENSMUSG00000010453		650.259	0.00998392	0.164331	0.0607549	0.951554	0.97459	0.0111781	NA	Kansl3	protein_coding
ENSMUSG00000010517		1462.96	-0.10633	0.124978	-0.85079	0.394886	0.601801	0.220547	NA	Faf1	protein_coding
ENSMUSG00000010554		1546.15	-0.27532	0.191527	-1.4375	0.150577	0.332743	0.477891	NA	Mettl16	protein_coding
ENSMUSG00000010607		278.089	-0.162235	0.218006	-0.744177	0.456769	0.658905	0.181177	NA	Pigyl	protein_coding
ENSMUSG00000010608		2423.06	-0.586464	0.225076	-2.60563	0.00917068	0.0456914	1.34017	log2FC	Rbm25	protein_coding
ENSMUSG00000010609		800.533	-0.0131895	0.123346	-0.106931	0.914844	0.956971	0.019101	NA	Psen2	protein_coding
ENSMUSG00000010660		106.934	-0.925266	0.321908	-2.87432	0.00404899	0.0244869	1.61107	log2FC	Plcd1	protein_coding
ENSMUSG00000010663		1447.76	-0.236602	0.132716	-1.78278	0.0746227	0.208566	0.680757	NA	Fads1	protein_coding
ENSMUSG00000010751		326.132	-0.083965	0.169657	-0.494911	0.620663	0.7791	0.108407	NA	Tnfrsf22	protein_coding
ENSMUSG00000010755		2710.57	-0.232819	0.119709	-1.94487	0.051791	0.16221	0.789922	NA	Cars	protein_coding
ENSMUSG00000010911		479.317	-0.178198	0.15726	-1.13314	0.257154	0.465444	0.332132	NA	Apip	protein_coding
ENSMUSG00000010914		490.436	-0.32064	0.145705	-2.20061	0.0277639	0.104606	0.980442	NA	Pdhx	protein_coding
ENSMUSG00000010936		1337.39	-0.0458434	0.135946	-0.337218	0.735953	0.856041	0.0675053	NA	Vac14	protein_coding
ENSMUSG00000011096		632.745	-0.203675	0.128661	-1.58303	0.113414	0.27769	0.556441	NA	Akt1s1	protein_coding
ENSMUSG00000011114		2743.35	-0.12697	0.117951	-1.07647	0.281718	0.490831	0.309068	NA	Tbrg1	protein_coding
ENSMUSG00000011148		26.7488	0.845865	0.642686	1.31614	0.188127	0.384276	0.415357	log2FC	Adssl1	protein_coding
ENSMUSG00000011158		607.429	0.136841	0.124761	1.09682	0.27272	0.481624	0.317292	NA	Brf1	protein_coding
ENSMUSG00000011179		36355.3	-0.321342	0.123758	-2.59653	0.00941695	0.0467121	1.33057	NA	Odc1	protein_coding
ENSMUSG00000011254		1070.02	0.158213	0.150638	1.05028	0.293588	0.504317	0.297296	NA	Thg1l	protein_coding
ENSMUSG00000011256		1285.85	0.229529	0.216107	1.06211	0.288187	0.498164	0.302628	NA	Adam19	protein_coding
ENSMUSG00000011257		8995.1	0.072584	0.148111	0.490065	0.624088	0.781473	0.107086	NA	Pabpc4	protein_coding
ENSMUSG00000011267		116.74	-0.223192	0.232296	-0.960807	0.336649	0.54781	0.26137	NA	Zfp296	protein_coding
ENSMUSG00000011306		1017.36	-0.191927	0.130929	-1.46589	0.142679	0.321563	0.492734	NA	Sugp1	protein_coding
ENSMUSG00000011427		259.211	0.000552136	0.169437	0.00325864	0.9974	0.999467	0.000231527	NA	Zfp790	protein_coding
ENSMUSG00000011658		328.841	0.809112	0.198397	4.07825	4.54e-05	0.00064713	3.18901	p-value and log2FC	Fuz	protein_coding
ENSMUSG00000011752		8261.85	-0.805527	0.105748	-7.61745	2.59e-14	3.24e-12	11.489	p-value and log2FC	Pgam1	protein_coding
ENSMUSG00000011837		611.109	0.157011	0.1528	1.02756	0.304157	0.516259	0.287132	NA	Snapc2	protein_coding
ENSMUSG00000011877		1440.3	-0.0151443	0.128573	-0.117788	0.906236	0.951719	0.0214913	NA	Git1	protein_coding
ENSMUSG00000011884		2731.36	0.313658	0.107105	2.92849	0.00340608	0.0214018	1.66955	NA	Gltp	protein_coding
ENSMUSG00000011958		2272.85	-0.249874	0.101269	-2.46741	0.0136094	0.0616918	1.20977	NA	Bnip2	protein_coding
ENSMUSG00000011960		1993.78	0.018515	0.147374	0.125633	0.900023	0.947913	0.0232315	NA	Ccnt1	protein_coding
ENSMUSG00000012076		181.654	0.33322	0.176946	1.88317	0.0596767	0.178538	0.74827	NA	Brms1l	protein_coding
ENSMUSG00000012114		964.936	0.350508	0.142777	2.45493	0.0140911	0.0632711	1.19879	NA	Med15	protein_coding
ENSMUSG00000012117		1441.5	0.222674	0.117731	1.89138	0.0585742	0.176174	0.754059	NA	Dhdds	protein_coding
ENSMUSG00000012126		125.04	0.862235	0.213228	4.04372	5.26e-05	0.000730786	3.13621	p-value and log2FC	Ubxn11	protein_coding
ENSMUSG00000012296		715.758	-0.138952	0.143872	-0.965803	0.334143	0.546095	0.262732	NA	Tjap1	protein_coding
ENSMUSG00000012405		21325.4	0.339164	0.128937	2.63047	0.00852674	0.0433774	1.36274	NA	Rpl15	protein_coding
ENSMUSG00000012422		1936.63	-0.368745	0.116776	-3.15771	0.00159016	0.01176	1.92959	NA	Tmem167	protein_coding
ENSMUSG00000012429		597.814	0.338882	0.14559	2.32765	0.0199307	0.0823002	1.0846	NA	Mplkip	protein_coding
ENSMUSG00000012443		3034.1	0.250189	0.138261	1.80954	0.0703672	0.200446	0.698002	NA	Kif11	protein_coding
ENSMUSG00000012483		1080.92	-0.119507	0.17405	-0.686627	0.492318	0.683717	0.165124	NA	Rpa3	protein_coding
ENSMUSG00000012519		274.148	0.207522	0.149008	1.39269	0.163713	0.351298	0.454324	NA	Mlkl	protein_coding
ENSMUSG00000012535		3505.09	-0.264427	0.129099	-2.04825	0.0405352	0.13647	0.864962	NA	Tnpo3	protein_coding
ENSMUSG00000012609		374.888	-0.00841225	0.169032	-0.0497671	0.960308	0.979308	0.0090808	NA	Ttll5	protein_coding
ENSMUSG00000012640		245.838	0.0132875	0.190738	0.0696634	0.944462	0.972032	0.0123196	NA	Zfp715	protein_coding
ENSMUSG00000012848		52627.1	0.21539	0.167441	1.28636	0.198317	0.397102	0.401097	NA	Rps5	protein_coding
ENSMUSG00000012889		141.9	-0.0496725	0.217877	-0.227984	0.819659	0.904321	0.0436773	NA	Podnl1	protein_coding
ENSMUSG00000013033		532.825	0.848057	0.149376	5.67735	1.37e-08	5.14e-07	6.28864	p-value and log2FC	Adgrl1	protein_coding
ENSMUSG00000013150		185.968	0.207337	0.184664	1.12278	0.261531	0.470286	0.327638	NA	Gfod2	protein_coding
ENSMUSG00000013155		390.492	-0.253118	0.186775	-1.3552	0.175354	0.366588	0.435821	NA	Enkd1	protein_coding
ENSMUSG00000013160		1452.81	-0.184595	0.146457	-1.2604	0.207525	0.408453	0.388858	NA	Atp6v0d1	protein_coding
ENSMUSG00000013236		734.139	0.391279	0.204382	1.91445	0.055563	0.17056	0.768123	NA	Ptprs	protein_coding
ENSMUSG00000013275		768.97	-0.256401	0.195158	-1.31381	0.18891	0.385489	0.413988	NA	Slc41a1	protein_coding
ENSMUSG00000013465		2289.08	0.0300243	0.116794	0.257069	0.797125	0.893284	0.0490104	NA	Nelfb	protein_coding
ENSMUSG00000013495		319.01	0.218142	0.151529	1.4396	0.149979	0.331784	0.479144	NA	Tmem175	protein_coding
ENSMUSG00000013539		268.433	-0.0203808	0.15116	-0.134829	0.892747	0.944364	0.0248604	NA	Tango2	protein_coding
ENSMUSG00000013593		5167.63	0.157375	0.128219	1.2274	0.219673	0.422695	0.373973	NA	Ndufs2	protein_coding
ENSMUSG00000013622		477.768	-0.449944	0.195692	-2.29924	0.0214913	0.087289	1.05904	NA	Atraid	protein_coding
ENSMUSG00000013629		7843.86	-0.278378	0.183465	-1.51734	0.129182	0.300946	0.521512	NA	Cad	protein_coding
ENSMUSG00000013646		480.139	-0.264467	0.135958	-1.94521	0.0517492	0.162204	0.789937	NA	Sh3bp5l	protein_coding
ENSMUSG00000013662		1925.12	0.0117673	0.127419	0.0923519	0.926418	0.963521	0.0161389	NA	Atad1	protein_coding
ENSMUSG00000013663		661.413	-0.0737054	0.138222	-0.533239	0.593868	0.759655	0.119384	NA	Pten	protein_coding
ENSMUSG00000013698		720.991	0.198888	0.137334	1.4482	0.147561	0.328583	0.483355	NA	Pea15a	protein_coding
ENSMUSG00000013701		4792.63	-0.366695	0.140416	-2.6115	0.00901454	0.0450461	1.34634	NA	Timm23	protein_coding
ENSMUSG00000013707		582.006	-0.0996974	0.185548	-0.537314	0.591051	0.757291	0.120737	NA	Tnfaip8l2	protein_coding
ENSMUSG00000013736		1750.64	-0.271033	0.143413	-1.88988	0.0587738	0.176408	0.753481	NA	Trnt1	protein_coding
ENSMUSG00000013787		3673.72	0.57357	0.121253	4.73037	2.24e-06	4.89e-05	4.31035	p-value and log2FC	Ehmt2	protein_coding
ENSMUSG00000013822		1446.22	-0.323548	0.158078	-2.04676	0.0406816	0.136827	0.863828	NA	Elof1	protein_coding
ENSMUSG00000013833		816.261	0.00564686	0.13205	0.0427631	0.96589	0.982391	0.0077157	NA	Med16	protein_coding
ENSMUSG00000013846		1020.26	-0.148651	0.179197	-0.829536	0.406801	0.612675	0.21277	NA	St3gal1	protein_coding
ENSMUSG00000013858		1936.98	-0.0844312	0.138427	-0.609931	0.541908	0.722343	0.141257	NA	Tmem259	protein_coding
ENSMUSG00000013878		228.194	-0.0847804	0.171752	-0.49362	0.621574	0.779964	0.107926	NA	Rnf170	protein_coding
ENSMUSG00000013973		832.254	-0.295014	0.122815	-2.40209	0.0163017	0.0705273	1.15164	NA	Dedd	protein_coding
ENSMUSG00000013997		618.507	0.0652983	0.141214	0.462407	0.64379	0.79468	0.0998076	NA	Nit1	protein_coding
ENSMUSG00000014074		585.821	-0.0241795	0.125938	-0.191995	0.847746	0.919954	0.0362337	NA	Rnf168	protein_coding
ENSMUSG00000014075		98.3221	0.421057	0.234002	1.79938	0.0719592	0.2035	0.691436	NA	Tctex1d2	protein_coding
ENSMUSG00000014077		3214.09	0.210793	0.13614	1.54836	0.121536	0.289739	0.537993	NA	Chp1	protein_coding
ENSMUSG00000014177		665.969	-0.260466	0.140349	-1.85585	0.0634753	0.186766	0.728703	NA	Tvp23b	protein_coding
ENSMUSG00000014195		2687.38	-0.488304	0.121021	-4.03489	5.46e-05	0.000750599	3.12459	p-value	Dnajc7	protein_coding
ENSMUSG00000014226		5617.06	-0.180885	0.177623	-1.01837	0.308504	0.520185	0.283842	NA	Cacybp	protein_coding
ENSMUSG00000014232		356.94	0.0413627	0.209911	0.197049	0.843789	0.918508	0.0369173	NA	Cluap1	protein_coding
ENSMUSG00000014243		254.522	-0.0545002	0.196867	-0.276837	0.781905	0.883691	0.0536995	NA	Zswim7	protein_coding
ENSMUSG00000014245		116.854	-0.597188	0.225218	-2.6516	0.00801112	0.0413978	1.38302	log2FC	Pigl	protein_coding
ENSMUSG00000014294		2144.02	-0.217326	0.231426	-0.939073	0.347693	0.558672	0.252843	NA	Ndufa2	protein_coding
ENSMUSG00000014301		689.668	-0.213894	0.193564	-1.10503	0.269148	0.477618	0.32092	NA	Pam16	protein_coding
ENSMUSG00000014313		4622.06	0.287403	0.171526	1.67557	0.0938229	0.243589	0.613342	NA	Cox6c	protein_coding
ENSMUSG00000014349		3042.04	-0.177185	0.0997092	-1.77702	0.0755652	0.209814	0.678166	NA	Ube2z	protein_coding
ENSMUSG00000014355		5439.24	0.00614753	0.19576	0.0314034	0.974948	0.988282	0.00511915	NA	Anapc1	protein_coding
ENSMUSG00000014402		978.201	-0.210494	0.155722	-1.35172	0.176463	0.368155	0.43397	NA	Tsg101	protein_coding
ENSMUSG00000014418		374.77	0.0685689	0.173844	0.394427	0.693266	0.828752	0.0815752	NA	Hps5	protein_coding
ENSMUSG00000014426		794.813	-0.248784	0.175162	-1.42031	0.155518	0.340037	0.468473	NA	Map3k4	protein_coding
ENSMUSG00000014444		2144.05	-0.12748	0.207444	-0.614527	0.538867	0.720145	0.14258	NA	Piezo1	protein_coding
ENSMUSG00000014470		300.851	0.462894	0.21401	2.16295	0.0305449	0.111968	0.950905	NA	Rnf166	protein_coding
ENSMUSG00000014496		1214.48	-0.0166707	0.174595	-0.0954822	0.923932	0.96183	0.0169019	NA	Ankrd28	protein_coding
ENSMUSG00000014498		2058.97	-0.0308585	0.229779	-0.134296	0.893168	0.944444	0.0248239	NA	Ankrd52	protein_coding
ENSMUSG00000014504		1556.81	-0.515578	0.160905	-3.20425	0.00135417	0.0103307	1.98587	log2FC	Srp19	protein_coding
ENSMUSG00000014547		423.997	0.154075	0.172678	0.892268	0.372249	0.581641	0.235345	NA	Wdfy2	protein_coding
ENSMUSG00000014550		589.854	-0.115735	0.129132	-0.896255	0.370116	0.579942	0.236616	NA	Rbsn	protein_coding
ENSMUSG00000014551		1086.15	-0.236476	0.166804	-1.41769	0.156281	0.341117	0.467097	NA	Mrps25	protein_coding
ENSMUSG00000014554		209.89	0.654726	0.177459	3.68946	0.000224732	0.0024338	2.61372	p-value and log2FC	Dguok	protein_coding
ENSMUSG00000014601		1120.21	-0.0931806	0.140248	-0.6644	0.506434	0.695474	0.157719	NA	Strip1	protein_coding
ENSMUSG00000014606		2160.24	-0.225204	0.156723	-1.43695	0.150731	0.33277	0.477856	NA	Slc25a11	protein_coding
ENSMUSG00000014633		488.692	0.0586981	0.184818	0.3176	0.750788	0.865561	0.0627024	NA	Cmc2	protein_coding
ENSMUSG00000014668		1216.44	-0.157769	0.117144	-1.34679	0.178047	0.370393	0.431338	NA	Chfr	protein_coding
ENSMUSG00000014748		2170.59	-0.619169	0.128667	-4.81219	1.49e-06	3.48e-05	4.45882	p-value and log2FC	Tex261	protein_coding
ENSMUSG00000014763		691.969	-0.102069	0.139532	-0.731508	0.464469	0.664219	0.177689	NA	Fam120b	protein_coding
ENSMUSG00000014767		713.512	-0.176996	0.137591	-1.28639	0.198305	0.397102	0.401097	NA	Tbp	protein_coding
ENSMUSG00000014769		7074.27	-0.0828305	0.172066	-0.481387	0.630241	0.785983	0.104587	NA	Psmb1	protein_coding
ENSMUSG00000014771		911.155	0.251306	0.164831	1.52463	0.127351	0.298247	0.525423	NA	Pdcd2	protein_coding
ENSMUSG00000014778		388.033	0.176275	0.148026	1.19084	0.233718	0.437773	0.358751	NA	Fhod1	protein_coding
ENSMUSG00000014786		201.634	1.29166	0.218612	5.90846	3.45e-09	1.53e-07	6.81496	p-value and log2FC	Slc9a5	protein_coding
ENSMUSG00000014850		414.018	0.0415459	0.150643	0.27579	0.78271	0.884053	0.0535218	NA	Msh3	protein_coding
ENSMUSG00000014856		651.935	-0.560181	0.168978	-3.31512	0.00091603	0.00759296	2.11959	p-value and log2FC	Tmem208	protein_coding
ENSMUSG00000014859		3074.39	-0.165888	0.137001	-1.21086	0.22595	0.428521	0.368028	NA	E2f4	protein_coding
ENSMUSG00000014867		7403.31	-0.33682	0.107723	-3.12671	0.00176774	0.0128487	1.89114	NA	Surf4	protein_coding
ENSMUSG00000014873		829.738	-0.398829	0.180215	-2.21307	0.026893	0.102371	0.989825	NA	Surf2	protein_coding
ENSMUSG00000014905		185.321	-0.528995	0.172699	-3.06311	0.00219051	0.0151001	1.82102	log2FC	Dnajb9	protein_coding
ENSMUSG00000014907		851.594	-0.213308	0.167041	-1.27698	0.20161	0.401206	0.396632	NA	Naf1	protein_coding
ENSMUSG00000014956		4187.4	0.258904	0.116912	2.21452	0.0267931	0.102101	0.990968	NA	Ppp1cb	protein_coding
ENSMUSG00000014959		3383.23	-0.224609	0.100443	-2.23619	0.0253392	0.0984671	1.00671	NA	Gorasp2	protein_coding
ENSMUSG00000014980		205.785	-0.19207	0.215375	-0.891792	0.372504	0.581812	0.235218	NA	Tsen15	protein_coding
ENSMUSG00000015002		2425.38	0.0320112	0.135492	0.236258	0.813232	0.900989	0.0452807	NA	Efr3a	protein_coding
ENSMUSG00000015013		392.324	-0.179087	0.181522	-0.986583	0.323847	0.537134	0.269917	NA	Trappc2l	protein_coding
ENSMUSG00000015016		405.351	0.0162042	0.144994	0.111758	0.911016	0.954442	0.0202505	NA	Acsf3	protein_coding
ENSMUSG00000015023		2830.43	-0.203327	0.113618	-1.78957	0.0735228	0.206515	0.685049	NA	Ddx19a	protein_coding
ENSMUSG00000015027		454.84	0.476119	0.133952	3.55439	0.000378857	0.00375309	2.42561	p-value	Galns	protein_coding
ENSMUSG00000015087		1885.96	0.0136363	0.107208	0.127195	0.898786	0.947138	0.0235867	NA	Rabl6	protein_coding
ENSMUSG00000015092		3560.54	-0.249466	0.172953	-1.44239	0.149192	0.330981	0.480197	NA	Edf1	protein_coding
ENSMUSG00000015095		734.4	0.155876	0.130792	1.19179	0.233345	0.437398	0.359123	NA	Fbxw5	protein_coding
ENSMUSG00000015112		892.796	-0.540736	0.124105	-4.35709	1.32e-05	0.000224557	3.64867	p-value and log2FC	Slc25a13	protein_coding
ENSMUSG00000015120		3796.93	-0.093971	0.12862	-0.730608	0.465019	0.664227	0.177683	NA	Ube2i	protein_coding
ENSMUSG00000015126		468.614	-0.610676	0.168367	-3.62705	0.000286683	0.00295831	2.52896	p-value and log2FC	Tsr3	protein_coding
ENSMUSG00000015127		172.969	0.251716	0.211518	1.19005	0.234028	0.438049	0.358477	NA	Unkl	protein_coding
ENSMUSG00000015143		2563.96	0.216571	0.156779	1.38138	0.167162	0.355915	0.448654	NA	Actn1	protein_coding
ENSMUSG00000015149		1695.21	-0.101888	0.163923	-0.621563	0.534229	0.716777	0.144616	NA	Sirt2	protein_coding
ENSMUSG00000015165		10552.3	-0.175096	0.124192	-1.40988	0.158575	0.344575	0.462716	NA	Hnrnpl	protein_coding
ENSMUSG00000015176		4754.88	-0.473364	0.188395	-2.51261	0.0119841	0.0561025	1.25102	NA	Nolc1	protein_coding
ENSMUSG00000015189		377.963	0.223274	0.173772	1.28487	0.198839	0.397847	0.400284	NA	Casd1	protein_coding
ENSMUSG00000015202		18.438	0.414067	0.467959	0.884836	0.376245	0.585393	0.232552	NA	Cnksr3	protein_coding
ENSMUSG00000015214		990.162	-0.121305	0.177521	-0.683326	0.494401	0.685625	0.163914	NA	Mtmr1	protein_coding
ENSMUSG00000015217		944.793	0.004882	0.129884	0.0375874	0.970017	0.984758	0.0066705	NA	Hmgb3	protein_coding
ENSMUSG00000015247		868.767	0.152979	0.12919	1.18413	0.23636	0.4404	0.356153	NA	Nipsnap3b	protein_coding
ENSMUSG00000015289		619.538	-0.00429663	0.151465	-0.0283672	0.977369	0.989729	0.00448361	NA	Lage3	protein_coding
ENSMUSG00000015290		1154.74	0.277697	0.146043	1.90147	0.0572398	0.173912	0.759671	NA	Ubl4a	protein_coding
ENSMUSG00000015291		1015.23	0.0205043	0.147404	0.139103	0.889369	0.942154	0.0258782	NA	Gdi1	protein_coding
ENSMUSG00000015312		840.312	-1.18207	0.1867	-6.33139	2.43e-10	1.42e-08	7.84838	p-value and log2FC	Gadd45b	protein_coding
ENSMUSG00000015314		274.685	-0.466282	0.321042	-1.4524	0.14639	0.326985	0.485472	NA	Slamf6	protein_coding
ENSMUSG00000015316		847.718	-0.0389801	0.185239	-0.210432	0.833331	0.912109	0.0399531	NA	Slamf1	protein_coding
ENSMUSG00000015335		242.432	-0.734879	0.166267	-4.41986	9.88e-06	0.000174407	3.75844	p-value and log2FC	Zdhhc12	protein_coding
ENSMUSG00000015337		685.366	-0.325392	0.220021	-1.47891	0.139164	0.316124	0.500143	NA	Endog	protein_coding
ENSMUSG00000015341		1754.93	-0.351791	0.131578	-2.67363	0.00750344	0.0393546	1.405	NA	Golga7	protein_coding
ENSMUSG00000015355		1270.63	-0.417341	0.202311	-2.06287	0.0391248	0.133313	0.875127	NA	Cd48	protein_coding
ENSMUSG00000015357		1222.64	0.109598	0.12424	0.882149	0.377696	0.586411	0.231798	NA	Clpx	protein_coding
ENSMUSG00000015363		1865.01	0.0717843	0.149578	0.479912	0.63129	0.786614	0.104238	NA	Trabd	protein_coding
ENSMUSG00000015396		254.988	-1.2463	0.343032	-3.63318	0.000279955	0.00290661	2.53661	p-value and log2FC	Cd83	protein_coding
ENSMUSG00000015437		276.044	0.325888	0.326556	0.997955	0.318301	0.531093	0.274829	NA	Gzmb	protein_coding
ENSMUSG00000015461		1406.58	0.154349	0.120731	1.27846	0.201089	0.400757	0.397119	NA	Atf6b	protein_coding
ENSMUSG00000015474		272.487	0.121231	0.158023	0.767176	0.442977	0.647006	0.189092	NA	Ppt2	protein_coding
ENSMUSG00000015478		788.409	0.28725	0.163704	1.75469	0.0793118	0.217211	0.663117	NA	Rnf5	protein_coding
ENSMUSG00000015488		680.89	0.637631	0.140717	4.53131	5.86e-06	0.000112305	3.9496	p-value and log2FC	Cacfd1	protein_coding
ENSMUSG00000015501		769.444	0.335986	0.24451	1.37412	0.169403	0.358933	0.444987	NA	Hivep2	protein_coding
ENSMUSG00000015522		1041.56	0.0114117	0.158432	0.0720291	0.942579	0.970783	0.012878	NA	Arnt	protein_coding
ENSMUSG00000015536		425.751	-0.378022	0.167985	-2.25033	0.0244277	0.095879	1.01828	NA	Mocs2	protein_coding
ENSMUSG00000015542		255.761	-0.0645564	0.240969	-0.267903	0.788774	0.888136	0.0515206	NA	Nat9	protein_coding
ENSMUSG00000015575		2353.85	-0.568345	0.17135	-3.31687	0.000910317	0.00755176	2.12195	p-value and log2FC	Atp6v0e	protein_coding
ENSMUSG00000015597		564.705	0.442385	0.207257	2.13447	0.032804	0.117742	0.92907	NA	Zfp318	protein_coding
ENSMUSG00000015605		1903.61	0.141757	0.10854	1.30604	0.19154	0.388716	0.410367	NA	Srf	protein_coding
ENSMUSG00000015619		192.269	0.73951	0.213964	3.45623	0.000547789	0.00503827	2.29772	p-value and log2FC	Gata3	protein_coding
ENSMUSG00000015656		63867	0.420563	0.14882	2.82599	0.00471349	0.0275537	1.55982	NA	Hspa8	protein_coding
ENSMUSG00000015668		767.607	-0.538288	0.145915	-3.68904	0.0002251	0.00243415	2.61365	p-value and log2FC	Pdzd11	protein_coding
ENSMUSG00000015671		8398.12	-0.214208	0.162123	-1.32127	0.186412	0.381695	0.418283	NA	Psma2	protein_coding
ENSMUSG00000015672		1004.37	-0.101701	0.137316	-0.74063	0.458918	0.660223	0.18031	NA	Mrpl32	protein_coding
ENSMUSG00000015697		1249.24	-0.238868	0.148127	-1.61258	0.106835	0.267376	0.572878	NA	Setdb1	protein_coding
ENSMUSG00000015711		698.043	0.233473	0.129055	1.8091	0.070436	0.200507	0.697871	NA	Prune1	protein_coding
ENSMUSG00000015714		2962.28	-0.103224	0.117538	-0.878218	0.379826	0.58851	0.230246	NA	Cers2	protein_coding
ENSMUSG00000015733		5857.74	-0.182921	0.106994	-1.70964	0.0873321	0.231458	0.635527	NA	Capza2	protein_coding
ENSMUSG00000015745		253.868	0.950474	0.181412	5.23932	1.61e-07	4.68e-06	5.33014	p-value and log2FC	Plekho1	protein_coding
ENSMUSG00000015747		541.312	-0.161869	0.140407	-1.15285	0.24897	0.455914	0.341117	NA	Vps45	protein_coding
ENSMUSG00000015748		885.187	-0.409016	0.158578	-2.57927	0.00990093	0.0486612	1.31282	NA	Prpf3	protein_coding
ENSMUSG00000015749		12904.1	0.0268521	0.131099	0.204824	0.83771	0.914537	0.0387988	NA	Anp32e	protein_coding
ENSMUSG00000015750		1042.13	0.0580148	0.113052	0.51317	0.607832	0.769859	0.113589	NA	Aph1a	protein_coding
ENSMUSG00000015755		1837.94	-0.11708	0.148813	-0.786762	0.431421	0.635891	0.196617	NA	Tab2	protein_coding
ENSMUSG00000015757		928.003	-0.267875	0.130659	-2.05019	0.0403463	0.13614	0.866014	NA	Ppil4	protein_coding
ENSMUSG00000015759		2471.94	0.284102	0.120689	2.35399	0.0185731	0.0779625	1.10811	NA	Cnih1	protein_coding
ENSMUSG00000015776		1283.54	-0.0591397	0.133048	-0.444501	0.656681	0.804335	0.0945632	NA	Med22	protein_coding
ENSMUSG00000015790		807.162	0.103429	0.168533	0.613699	0.539414	0.720591	0.142311	NA	Surf1	protein_coding
ENSMUSG00000015804		1504.36	-0.198612	0.165064	-1.20324	0.228884	0.432085	0.364431	NA	Med28	protein_coding
ENSMUSG00000015806		2992	-0.0747275	0.144616	-0.516729	0.605345	0.768334	0.11445	NA	Qdpr	protein_coding
ENSMUSG00000015837		3024.26	-0.219432	0.145482	-1.50831	0.131475	0.3041	0.516983	NA	Sqstm1	protein_coding
ENSMUSG00000015839		852.865	-0.0571333	0.139478	-0.409623	0.682083	0.82294	0.0846317	NA	Nfe2l2	protein_coding
ENSMUSG00000015846		1791.38	0.387272	0.171038	2.26425	0.0235587	0.0932977	1.03013	NA	Rxra	protein_coding
ENSMUSG00000015854		778.535	-2.63188	0.155891	-16.8828	6.02e-64	3.06e-60	59.5147	p-value and log2FC	Cd5l	protein_coding
ENSMUSG00000015869		2159.07	-0.143824	0.108062	-1.33094	0.18321	0.377959	0.422555	NA	Prpsap1	protein_coding
ENSMUSG00000015880		2491.9	0.0501808	0.123097	0.407654	0.683528	0.824147	0.0839955	NA	Ncapg	protein_coding
ENSMUSG00000015889		3004.75	0.230723	0.101345	2.27661	0.0228097	0.091221	1.03991	NA	Lta4h	protein_coding
ENSMUSG00000015932		996.918	-0.361389	0.146398	-2.46853	0.0135669	0.0615542	1.21074	NA	Dstn	protein_coding
ENSMUSG00000015937		8860.26	0.415637	0.121925	3.40896	0.000652112	0.00573791	2.24125	p-value	Macroh2a1	protein_coding
ENSMUSG00000015942		161.179	0.18373	0.181946	1.0098	0.312589	0.524926	0.279902	NA	Gtf2ird2	protein_coding
ENSMUSG00000015943		439.73	-0.0840034	0.202402	-0.415032	0.678119	0.819326	0.0865431	NA	Bola1	protein_coding
ENSMUSG00000015944		349.602	1.03321	0.209156	4.93991	7.82e-07	1.98e-05	4.7044	p-value and log2FC	Castor2	protein_coding
ENSMUSG00000015950		1078.14	2.31872	0.226844	10.2216	1.59e-24	1.01e-21	20.9971	p-value and log2FC	Ncf1	protein_coding
ENSMUSG00000015961		4898.49	0.0108468	0.126055	0.0860487	0.931428	0.966256	0.0149076	NA	Adss	protein_coding
ENSMUSG00000015971		725.624	-0.00126277	0.122975	-0.0102685	0.991807	0.996165	0.00166874	NA	Actr8	protein_coding
ENSMUSG00000015994		1520	-0.213738	0.12155	-1.75844	0.0786732	0.21608	0.665385	NA	Fnta	protein_coding
ENSMUSG00000016018		3219.64	-0.115615	0.139908	-0.826364	0.408598	0.614743	0.211306	NA	Mtrex	protein_coding
ENSMUSG00000016024		286.519	1.88104	0.205683	9.14534	5.94e-20	1.78e-17	16.7507	p-value and log2FC	Lbp	protein_coding
ENSMUSG00000016028		614.265	0.802781	0.280523	2.86173	0.00421341	0.0251961	1.59867	log2FC	Celsr1	protein_coding
ENSMUSG00000016087		553.585	0.159847	0.144919	1.103	0.270025	0.478672	0.319962	NA	Fli1	protein_coding
ENSMUSG00000016181		710.676	-0.334751	0.182361	-1.83565	0.0664094	0.192828	0.714829	NA	Utp25	protein_coding
ENSMUSG00000016194		58.5222	0.822911	0.31392	2.62141	0.0087568	0.0442151	1.35443	log2FC	Hsd11b1	protein_coding
ENSMUSG00000016206		391.151	-0.229508	0.158911	-1.44426	0.148667	0.330248	0.48116	NA	H2-M3	protein_coding
ENSMUSG00000016252		4510.92	0.00875574	0.236546	0.037015	0.970473	0.985024	0.00655306	NA	Atp5e	protein_coding
ENSMUSG00000016253		1239.27	-0.0238776	0.109642	-0.217778	0.827602	0.908778	0.0415421	NA	Nelfcd	protein_coding
ENSMUSG00000016256		2991.74	-0.358328	0.129285	-2.7716	0.00557808	0.0313112	1.5043	NA	Ctsz	protein_coding
ENSMUSG00000016257		3277.63	-0.217948	0.131712	-1.65473	0.0979787	0.251168	0.600036	NA	Prelid3b	protein_coding
ENSMUSG00000016308		1318.16	-0.00330176	0.142636	-0.0231481	0.981532	0.991887	0.00353795	NA	Ube2a	protein_coding
ENSMUSG00000016319		28955.4	0.104951	0.123704	0.848405	0.396213	0.602537	0.220016	NA	Slc25a5	protein_coding
ENSMUSG00000016344		903.055	-0.0697456	0.170401	-0.409303	0.682317	0.82298	0.0846107	NA	Ppdpf	protein_coding
ENSMUSG00000016409		630.968	0.0861799	0.137138	0.628416	0.529731	0.713665	0.146506	NA	Nkap	protein_coding
ENSMUSG00000016427		1737.56	0.223106	0.179989	1.23955	0.21514	0.416942	0.379925	NA	Ndufa1	protein_coding
ENSMUSG00000016477		728.47	-0.421092	0.123266	-3.41613	0.000635174	0.00561319	2.25079	p-value	E2f3	protein_coding
ENSMUSG00000016481		1223.73	0.0674791	0.128589	0.524767	0.599746	0.763752	0.117048	NA	Cr1l	protein_coding
ENSMUSG00000016487		959.661	-0.721745	0.17282	-4.17629	2.96e-05	0.000452427	3.34445	p-value and log2FC	Ppfibp1	protein_coding
ENSMUSG00000016495		560.825	0.348061	0.161158	2.15976	0.0307916	0.112588	0.948506	NA	Plgrkt	protein_coding
ENSMUSG00000016496		208.792	-0.0484318	0.169575	-0.285607	0.775179	0.879212	0.0559062	NA	Cd274	protein_coding
ENSMUSG00000016498		119.519	-0.792194	0.274386	-2.88715	0.0038875	0.0237507	1.62432	log2FC	Pdcd1lg2	protein_coding
ENSMUSG00000016503		1912.66	0.207367	0.134448	1.54236	0.122985	0.292042	0.534554	NA	Gtf3a	protein_coding
ENSMUSG00000016510		318.164	-0.239876	0.195995	-1.22389	0.220995	0.423617	0.373026	NA	Mtif3	protein_coding
ENSMUSG00000016520		629.648	-0.0433762	0.158864	-0.27304	0.784822	0.885454	0.052834	NA	Lnx2	protein_coding
ENSMUSG00000016526		307.311	0.00941713	0.147618	0.063794	0.949134	0.973622	0.0116094	NA	Dyrk3	protein_coding
ENSMUSG00000016528		13402.1	0.474321	0.115998	4.08904	4.33e-05	0.000623869	3.20491	p-value	Mapkapk2	protein_coding
ENSMUSG00000016529		164.685	-2.20364	0.259684	-8.48585	2.14e-17	4.73e-15	14.3254	p-value and log2FC	Il10	protein_coding
ENSMUSG00000016534		1540.33	0.154012	0.109906	1.40132	0.16112	0.348087	0.458312	NA	Lamp2	protein_coding
ENSMUSG00000016541		2850.41	0.326878	0.100611	3.24892	0.00115843	0.00910428	2.04075	p-value	Atxn10	protein_coding
ENSMUSG00000016552		344.56	0.148393	0.17715	0.837669	0.402217	0.607935	0.216143	NA	Foxred2	protein_coding
ENSMUSG00000016554		9852.3	0.0850219	0.104576	0.813013	0.41621	0.621135	0.206814	NA	Eif3d	protein_coding
ENSMUSG00000016559		14399.8	-0.533675	0.144405	-3.69567	0.000219305	0.0023893	2.62173	p-value and log2FC	H3f3b	protein_coding
ENSMUSG00000016619		3441.34	-0.336618	0.127943	-2.631	0.00851338	0.0433525	1.36299	NA	Nup50	protein_coding
ENSMUSG00000016637		634.687	-0.0777345	0.173394	-0.44831	0.65393	0.802604	0.0954989	NA	Ift27	protein_coding
ENSMUSG00000016664		1204.11	-0.2656	0.131228	-2.02396	0.0429741	0.141675	0.848707	NA	Pacsin2	protein_coding
ENSMUSG00000016756		357.704	0.0614039	0.170282	0.360601	0.718397	0.84399	0.0736626	NA	Cmah	protein_coding
ENSMUSG00000016757		2432.7	0.0701319	0.128238	0.546887	0.584456	0.752728	0.123362	NA	Ttll12	protein_coding
ENSMUSG00000016758		74.1569	0.470723	0.272003	1.73058	0.0835267	0.224966	0.647883	NA	Bik	protein_coding
ENSMUSG00000016831		2825.21	-0.183394	0.104659	-1.75231	0.0797213	0.217806	0.66193	NA	Tox4	protein_coding
ENSMUSG00000016833		435.077	-0.166608	0.188189	-0.885324	0.375982	0.585265	0.232648	NA	Mrps18c	protein_coding
ENSMUSG00000016921		4963.04	-0.694212	0.166576	-4.16755	3.08e-05	0.000468716	3.32909	p-value and log2FC	Srsf6	protein_coding
ENSMUSG00000016933		3195.14	0.625535	0.160739	3.89162	9.96e-05	0.00123154	2.90955	p-value and log2FC	Plcg1	protein_coding
ENSMUSG00000016940		288.394	1.1875	0.176427	6.7308	1.69e-11	1.16e-09	8.93379	p-value and log2FC	Kctd2	protein_coding
ENSMUSG00000016946		966.825	-0.356217	0.130861	-2.7221	0.00648685	0.0351106	1.45456	NA	Kctd5	protein_coding
ENSMUSG00000016984		831.732	-0.183353	0.146909	-1.24807	0.212007	0.413666	0.38335	NA	Etaa1	protein_coding
ENSMUSG00000017009		254.741	-2.65906	0.32754	-8.11828	4.73e-16	7.87e-14	13.104	p-value and log2FC	Sdc4	protein_coding
ENSMUSG00000017119		848.655	-0.275483	0.176461	-1.56116	0.118487	0.285099	0.545004	NA	Nbr1	protein_coding
ENSMUSG00000017132		1191.83	-0.193201	0.128378	-1.50494	0.132339	0.30554	0.514931	NA	Cyth1	protein_coding
ENSMUSG00000017146		881.55	0.105678	0.199779	0.528974	0.596823	0.761899	0.118103	NA	Brca1	protein_coding
ENSMUSG00000017176		1328.15	0.0112456	0.130091	0.0864445	0.931113	0.966256	0.0149076	NA	Nt5c3b	protein_coding
ENSMUSG00000017188		1037.68	-0.0476629	0.150421	-0.316863	0.751348	0.865765	0.0625999	NA	Coa3	protein_coding
ENSMUSG00000017210		1277.03	0.00790279	0.123574	0.0639519	0.949009	0.973622	0.0116094	NA	Med24	protein_coding
ENSMUSG00000017221		5719.28	-0.376627	0.12761	-2.95138	0.00316354	0.0201902	1.69486	NA	Psmd3	protein_coding
ENSMUSG00000017264		2097.38	0.121767	0.13868	0.878048	0.379918	0.58851	0.230246	NA	Exosc10	protein_coding
ENSMUSG00000017286		1385.66	0.260928	0.160075	1.63003	0.103095	0.260598	0.584029	NA	Glod4	protein_coding
ENSMUSG00000017288		836.382	-0.482472	0.123239	-3.91492	9.04e-05	0.00113919	2.94341	p-value	Vps53	protein_coding
ENSMUSG00000017291		603.577	-0.217836	0.196143	-1.1106	0.266742	0.475258	0.323071	NA	Taok1	protein_coding
ENSMUSG00000017299		848.349	0.15054	0.171635	0.877095	0.380435	0.588863	0.229986	NA	Dnttip1	protein_coding
ENSMUSG00000017307		329.728	0.0331901	0.152251	0.217996	0.827433	0.90869	0.0415841	NA	Acot8	protein_coding
ENSMUSG00000017314		1298.45	0.22131	0.16273	1.35999	0.173835	0.364618	0.438162	NA	Mpp2	protein_coding
ENSMUSG00000017376		654.194	0.202969	0.147816	1.37311	0.169717	0.359141	0.444735	NA	Nlk	protein_coding
ENSMUSG00000017386		2735.23	-0.236054	0.132595	-1.78026	0.0750332	0.20902	0.679811	NA	Traf4	protein_coding
ENSMUSG00000017390		785.958	-0.3114	0.275335	-1.13099	0.25806	0.466336	0.331301	NA	Aldoc	protein_coding
ENSMUSG00000017404		19957.2	0.0656606	0.165887	0.395816	0.692241	0.827917	0.0820132	NA	Rpl19	protein_coding
ENSMUSG00000017405		319.334	-0.112896	0.207988	-0.542802	0.587266	0.754417	0.122388	NA	Nek8	protein_coding
ENSMUSG00000017418		499.837	0.0503395	0.180272	0.279242	0.780059	0.882513	0.0542787	NA	Arl5b	protein_coding
ENSMUSG00000017421		4387.75	-0.132203	0.135748	-0.973892	0.33011	0.542824	0.265341	NA	Zfp207	protein_coding
ENSMUSG00000017428		3083.55	-0.139117	0.113171	-1.22926	0.218973	0.421828	0.374865	NA	Psmd11	protein_coding
ENSMUSG00000017466		574.463	0.759915	0.158968	4.78029	1.75e-06	3.95e-05	4.40343	p-value and log2FC	Timp2	protein_coding
ENSMUSG00000017478		1751.98	0.0976957	0.143267	0.681912	0.495294	0.686583	0.163307	NA	Zc3h18	protein_coding
ENSMUSG00000017485		3841.51	0.24615	0.16213	1.51823	0.128958	0.300812	0.521705	NA	Top2b	protein_coding
ENSMUSG00000017493		7952.32	0.864392	0.151945	5.68884	1.28e-08	4.83e-07	6.31622	p-value and log2FC	Igfbp4	protein_coding
ENSMUSG00000017499		1890.44	-0.177172	0.127571	-1.38881	0.164891	0.353154	0.452035	NA	Cdc6	protein_coding
ENSMUSG00000017548		4757.74	0.0441665	0.134513	0.328344	0.742652	0.860257	0.0653716	NA	Suz12	protein_coding
ENSMUSG00000017550		639.051	0.0168416	0.218081	0.0772264	0.938443	0.968037	0.014108	NA	Atad5	protein_coding
ENSMUSG00000017561		2191.83	0.0860287	0.11538	0.74561	0.455903	0.658217	0.181631	NA	Crlf3	protein_coding
ENSMUSG00000017615		1079.52	-0.375363	0.115371	-3.25353	0.0011398	0.00899262	2.04611	p-value	Tnfaip1	protein_coding
ENSMUSG00000017631		899.006	0.388223	0.170254	2.28026	0.0225924	0.0905656	1.04304	NA	Abr	protein_coding
ENSMUSG00000017639		594.97	0.415201	0.157989	2.62804	0.0085878	0.0435567	1.36094	NA	Rab11fip4	protein_coding
ENSMUSG00000017652		10.5134	0.401428	0.686636	0.584631	0.558796	0.733129	0.134819	NA	Cd40	protein_coding
ENSMUSG00000017664		869.236	-0.132939	0.141348	-0.940507	0.346958	0.558142	0.253255	NA	Slc35c2	protein_coding
ENSMUSG00000017670		972.795	0.368626	0.159731	2.3078	0.0210105	0.0857477	1.06678	NA	Elmo2	protein_coding
ENSMUSG00000017677		965.091	-0.472622	0.125531	-3.765	0.000166551	0.00190232	2.72072	p-value	Wsb1	protein_coding
ENSMUSG00000017679		1049.26	-0.279898	0.162335	-1.72419	0.084673	0.227092	0.643799	NA	Ttpal	protein_coding
ENSMUSG00000017686		1073.65	-0.175915	0.116591	-1.50882	0.131345	0.304006	0.517118	NA	Rhot1	protein_coding
ENSMUSG00000017697		412.515	0.214974	0.1994	1.07811	0.280986	0.490312	0.309527	NA	Ada	protein_coding
ENSMUSG00000017707		6984.95	0.170246	0.110503	1.54064	0.123404	0.292631	0.53368	NA	Serinc3	protein_coding
ENSMUSG00000017715		1342.46	-0.254281	0.125386	-2.02799	0.0425615	0.140874	0.85117	NA	Pgs1	protein_coding
ENSMUSG00000017716		3225.12	-0.0982964	0.170952	-0.574994	0.565295	0.738155	0.131852	NA	Birc5	protein_coding
ENSMUSG00000017721		2642.61	-8.68e-05	0.132896	-0.000652954	0.999479	0.999902	4.24e-05	NA	Pigt	protein_coding
ENSMUSG00000017724		146.404	-0.485573	0.232309	-2.09021	0.0365993	0.12714	0.895719	NA	Etv4	protein_coding
ENSMUSG00000017747		221.738	-0.713518	0.169996	-4.19727	2.7e-05	0.000422575	3.3741	p-value and log2FC	Ghdc	protein_coding
ENSMUSG00000017756		688.568	0.387446	0.197286	1.96388	0.0495444	0.157112	0.803789	NA	Slc12a7	protein_coding
ENSMUSG00000017760		1161.58	-0.00592026	0.115986	-0.0510429	0.959291	0.978789	0.00931074	NA	Ctsa	protein_coding
ENSMUSG00000017764		239.267	0.0969351	0.159988	0.605888	0.544589	0.72398	0.140274	NA	Zswim1	protein_coding
ENSMUSG00000017765		1117.36	-0.0986339	0.136161	-0.724394	0.468824	0.667163	0.175768	NA	Slc12a4	protein_coding
ENSMUSG00000017774		1284.25	0.0762606	0.12267	0.621672	0.534158	0.716775	0.144617	NA	Myo1c	protein_coding
ENSMUSG00000017776		1533.82	-0.0962327	0.113476	-0.848046	0.396412	0.602751	0.219862	NA	Crk	protein_coding
ENSMUSG00000017778		4471.54	0.138842	0.193326	0.718174	0.47265	0.669077	0.174524	NA	Cox7c	protein_coding
ENSMUSG00000017781		5637.97	0.0603536	0.135332	0.445969	0.65562	0.80352	0.0950032	NA	Pitpna	protein_coding
ENSMUSG00000017801		1061.69	0.0198667	0.119772	0.16587	0.868259	0.930566	0.031253	NA	Mlx	protein_coding
ENSMUSG00000017802		1228.77	-0.0788778	0.117447	-0.671605	0.501835	0.692048	0.159864	NA	Retreg3	protein_coding
ENSMUSG00000017831		1247.93	-0.519661	0.116678	-4.45379	8.44e-06	0.000152429	3.81693	p-value and log2FC	Rab5a	protein_coding
ENSMUSG00000017837		890.58	-0.507938	0.164106	-3.09518	0.00196694	0.013918	1.85642	log2FC	Nkiras2	protein_coding
ENSMUSG00000017843		5103.48	0.362076	0.0982692	3.68453	0.000229121	0.00246974	2.60735	p-value	Ppp2r5c	protein_coding
ENSMUSG00000017858		743.786	0.629795	0.135078	4.66245	3.12e-06	6.46e-05	4.18965	p-value and log2FC	Ift52	protein_coding
ENSMUSG00000017861		1604.76	-0.352166	0.132354	-2.66079	0.00779572	0.0405314	1.39221	NA	Mybl2	protein_coding
ENSMUSG00000017929		860.723	-0.0429742	0.151436	-0.283778	0.77658	0.87987	0.0555815	NA	B4galt5	protein_coding
ENSMUSG00000017999		3947.15	-0.325584	0.14071	-2.31386	0.0206752	0.0847884	1.07166	NA	Ddx27	protein_coding
ENSMUSG00000018001		308.635	0.311889	0.162304	1.92164	0.0546516	0.168483	0.773445	NA	Cyth3	protein_coding
ENSMUSG00000018008		2476.19	0.231289	0.115065	2.01007	0.0444233	0.145227	0.837953	NA	Cyth4	protein_coding
ENSMUSG00000018040		3214.47	-0.162231	0.121354	-1.33684	0.181274	0.374956	0.42602	NA	Rrp7a	protein_coding
ENSMUSG00000018042		1160.54	-0.318576	0.129298	-2.46388	0.0137442	0.0621366	1.20665	NA	Cyb5r3	protein_coding
ENSMUSG00000018068		889.987	-0.304359	0.162468	-1.87335	0.0610202	0.181647	0.740771	NA	Ints2	protein_coding
ENSMUSG00000018076		625.359	0.287191	0.242101	1.18625	0.235525	0.439456	0.357084	NA	Med13l	protein_coding
ENSMUSG00000018102		27.0658	-0.502266	0.538244	-0.933156	0.350739	0.561882	0.250355	log2FC	H2bc4	protein_coding
ENSMUSG00000018143		833.765	-0.160818	0.139418	-1.1535	0.248705	0.455676	0.341344	NA	Mafk	protein_coding
ENSMUSG00000018160		1210.41	0.0297102	0.150593	0.197288	0.843602	0.9185	0.0369206	NA	Med1	protein_coding
ENSMUSG00000018166		147.699	-0.155868	0.250226	-0.622907	0.533346	0.716146	0.144999	NA	Erbb3	protein_coding
ENSMUSG00000018167		431.636	-0.175597	0.184022	-0.954217	0.339974	0.551013	0.258838	NA	Stard3	protein_coding
ENSMUSG00000018168		433.077	0.754742	0.204866	3.68408	0.000229534	0.00247156	2.60703	p-value and log2FC	Ikzf3	protein_coding
ENSMUSG00000018169		1380.14	0.0371082	0.139915	0.26522	0.79084	0.889574	0.0508177	NA	Mfng	protein_coding
ENSMUSG00000018171		2079.76	-0.334137	0.117665	-2.83974	0.00451499	0.0266852	1.57373	NA	Vmp1	protein_coding
ENSMUSG00000018189		2752.92	-0.635375	0.159779	-3.97658	6.99e-05	0.000926473	3.03317	p-value and log2FC	Uchl5	protein_coding
ENSMUSG00000018196		477.048	-0.313056	0.16061	-1.94918	0.0512744	0.161089	0.792933	NA	Glrx2	protein_coding
ENSMUSG00000018199		325.925	-0.277272	0.247074	-1.12223	0.261767	0.470355	0.327574	NA	Ro60	protein_coding
ENSMUSG00000018209		4292.87	0.114377	0.150286	0.761063	0.44662	0.650549	0.18672	NA	Stk4	protein_coding
ENSMUSG00000018239		543.174	-0.377646	0.164053	-2.30198	0.0213362	0.0867979	1.06149	NA	Zcchc10	protein_coding
ENSMUSG00000018286		5437.5	-0.316219	0.172081	-1.83762	0.0661179	0.192092	0.716491	NA	Psmb6	protein_coding
ENSMUSG00000018287		1388.58	0.295224	0.138578	2.13038	0.0331401	0.118655	0.925715	NA	Spag7	protein_coding
ENSMUSG00000018293		31156.7	-0.0896445	0.146412	-0.612275	0.540356	0.721279	0.141897	NA	Pfn1	protein_coding
ENSMUSG00000018322		1207.57	0.427444	0.12698	3.36624	0.000761997	0.0064856	2.18805	p-value	Tomm34	protein_coding
ENSMUSG00000018326		5878.25	-0.356843	0.114532	-3.11566	0.00183534	0.013189	1.87979	NA	Ywhab	protein_coding
ENSMUSG00000018334		1126.69	-0.115909	0.161837	-0.716206	0.473864	0.670048	0.173894	NA	Ksr1	protein_coding
ENSMUSG00000018340		8052.75	0.0740576	0.119516	0.619645	0.535491	0.717711	0.14405	NA	Anxa6	protein_coding
ENSMUSG00000018341		2563.51	-0.328893	0.21459	-1.53266	0.125361	0.295202	0.52988	NA	Il12rb2	protein_coding
ENSMUSG00000018347		305.072	0.139607	0.149165	0.935928	0.34931	0.560203	0.251654	NA	Zkscan6	protein_coding
ENSMUSG00000018362		7828.3	0.0308914	0.129543	0.238465	0.811521	0.900889	0.0453287	NA	Kpna2	protein_coding
ENSMUSG00000018363		698.907	0.0960909	0.172803	0.556071	0.578163	0.747665	0.126293	NA	Smurf2	protein_coding
ENSMUSG00000018372		178.956	0.0678969	0.171959	0.394842	0.692959	0.828483	0.0817163	NA	Cep95	protein_coding
ENSMUSG00000018377		898.665	-0.248278	0.129948	-1.91059	0.0560568	0.171549	0.765611	NA	Vezf1	protein_coding
ENSMUSG00000018378		300.753	0.29555	0.180211	1.64002	0.101001	0.257098	0.589902	NA	Cuedc1	protein_coding
ENSMUSG00000018379		12218.1	-0.319942	0.17553	-1.82272	0.0683466	0.196542	0.706544	NA	Srsf1	protein_coding
ENSMUSG00000018381		1416.05	0.968279	0.128356	7.54369	4.57e-14	5.33e-12	11.2731	p-value and log2FC	Abi3	protein_coding
ENSMUSG00000018395		338.992	0.417978	0.152683	2.73755	0.00618986	0.0339556	1.46909	NA	Kif3a	protein_coding
ENSMUSG00000018398		459.92	0.517713	0.17349	2.9841	0.00284416	0.0184888	1.73309	log2FC	2023-09-08	protein_coding
ENSMUSG00000018401		900.269	-0.0151177	0.149525	-0.101105	0.919467	0.959633	0.0178948	NA	Mtmr4	protein_coding
ENSMUSG00000018405		235.342	0.597413	0.164428	3.63328	0.000279844	0.00290661	2.53661	p-value and log2FC	Mrm1	protein_coding
ENSMUSG00000018412		1068.48	0.0674668	0.177766	0.379526	0.704298	0.835351	0.0781311	NA	Kansl1	protein_coding
ENSMUSG00000018415		813.652	0.127576	0.132668	0.96162	0.336241	0.547584	0.261549	NA	Gid4	protein_coding
ENSMUSG00000018425		641.995	0.120378	0.124599	0.966125	0.333982	0.545919	0.262871	NA	Dhx40	protein_coding
ENSMUSG00000018428		885.975	-0.355675	0.163259	-2.17859	0.0293623	0.108971	0.962689	NA	Akap1	protein_coding
ENSMUSG00000018433		2746.78	-0.0556046	0.146933	-0.378435	0.705107	0.835823	0.0778858	NA	Nol11	protein_coding
ENSMUSG00000018442		1063.4	-0.387039	0.125161	-3.09233	0.00198592	0.014023	1.85316	NA	Derl2	protein_coding
ENSMUSG00000018446		8549.61	-0.0669585	0.131191	-0.510388	0.60978	0.771072	0.112905	NA	C1qbp	protein_coding
ENSMUSG00000018449		328.61	0.205056	0.168863	1.21433	0.22462	0.426868	0.369706	NA	Rpain	protein_coding
ENSMUSG00000018474		1518.45	0.261239	0.168538	1.55003	0.121134	0.289245	0.538735	NA	Chd3	protein_coding
ENSMUSG00000018476		461.128	0.227398	0.258124	0.880963	0.378338	0.587163	0.231241	NA	Kdm6b	protein_coding
ENSMUSG00000018481		1752.15	-0.14119	0.152691	-0.924675	0.355135	0.566809	0.246563	NA	Appbp2	protein_coding
ENSMUSG00000018500		190.337	-0.00539555	0.270186	-0.0199697	0.984068	0.99316	0.00298074	NA	Adora2b	protein_coding
ENSMUSG00000018501		2556.2	0.147688	0.203484	0.725799	0.467962	0.666436	0.176242	NA	Ncor1	protein_coding
ENSMUSG00000018507		1631.48	-0.305102	0.142553	-2.14027	0.032333	0.116504	0.933658	NA	Trpv2	protein_coding
ENSMUSG00000018509		286.346	0.36527	0.174126	2.09773	0.0359287	0.125282	0.902113	NA	Cenpv	protein_coding
ENSMUSG00000018537		168.396	-0.0685817	0.182587	-0.375611	0.707206	0.837333	0.0771017	NA	Pcgf2	protein_coding
ENSMUSG00000018541		533.218	-0.0997107	0.126005	-0.791321	0.428756	0.633619	0.198172	NA	Cwc25	protein_coding
ENSMUSG00000018547		1850.78	0.19392	0.169748	1.1424	0.253287	0.461168	0.336141	NA	Pip4k2b	protein_coding
ENSMUSG00000018548		1429.99	0.257222	0.167769	1.53319	0.125229	0.294964	0.530231	NA	Trim37	protein_coding
ENSMUSG00000018559		3124.82	0.0350515	0.11348	0.308878	0.757414	0.86931	0.0608253	NA	Ctdnep1	protein_coding
ENSMUSG00000018565		1531.62	-0.172115	0.126801	-1.35736	0.174668	0.365686	0.436892	NA	Elp5	protein_coding
ENSMUSG00000018567		2419.87	0.245913	0.147936	1.66229	0.0964548	0.248076	0.605416	NA	Gabarap	protein_coding
ENSMUSG00000018572		1575.88	0.0437796	0.142111	0.308065	0.758032	0.869725	0.0606183	NA	Phf23	protein_coding
ENSMUSG00000018574		2982.61	0.066061	0.130558	0.505988	0.612865	0.773528	0.111524	NA	Acadvl	protein_coding
ENSMUSG00000018583		13271.5	-0.0860583	0.131543	-0.654223	0.512968	0.700384	0.154664	NA	G3bp1	protein_coding
ENSMUSG00000018585		876.681	-0.111753	0.196838	-0.567741	0.570211	0.741347	0.129979	NA	Atox1	protein_coding
ENSMUSG00000018599		196.384	-0.153906	0.171802	-0.895831	0.370343	0.58001	0.236564	NA	Mief2	protein_coding
ENSMUSG00000018648		174.218	0.259398	0.19577	1.32501	0.185167	0.380357	0.419808	NA	Dusp14	protein_coding
ENSMUSG00000018651		432.319	0.125232	0.187017	0.66963	0.503094	0.692681	0.159466	NA	Tada2a	protein_coding
ENSMUSG00000018654		9303.02	0.0870699	0.155029	0.561636	0.574364	0.744089	0.128375	NA	Ikzf1	protein_coding
ENSMUSG00000018659		726.046	-0.0182589	0.13136	-0.138999	0.889451	0.942154	0.0258782	NA	Pnpo	protein_coding
ENSMUSG00000018661		853.062	0.271695	0.145728	1.8644	0.0622662	0.184222	0.734658	NA	Cog1	protein_coding
ENSMUSG00000018666		1648.86	-0.201422	0.152063	-1.3246	0.185304	0.380404	0.419755	NA	Cbx1	protein_coding
ENSMUSG00000018669		1175.24	0.174882	0.151326	1.15566	0.247818	0.454788	0.342191	NA	Cdk5rap3	protein_coding
ENSMUSG00000018677		2844.06	-0.0289478	0.12755	-0.226953	0.82046	0.904457	0.0436119	NA	Slc25a39	protein_coding
ENSMUSG00000018678		594.733	0.129291	0.151573	0.852997	0.393661	0.600712	0.221334	NA	Sp2	protein_coding
ENSMUSG00000018697		995.179	-0.17391	0.146667	-1.18575	0.235723	0.439744	0.3568	NA	Aatf	protein_coding
ENSMUSG00000018707		4072.18	-0.227352	0.250949	-0.905969	0.364952	0.576049	0.23954	NA	Dync1h1	protein_coding
ENSMUSG00000018733		202.084	-0.392934	0.182956	-2.1477	0.0317378	0.115013	0.939255	NA	Pex12	protein_coding
ENSMUSG00000018736		767.914	-0.0468082	0.137871	-0.339506	0.734228	0.854972	0.0680481	NA	Ndel1	protein_coding
ENSMUSG00000018750		345.256	0.879344	0.202028	4.35258	1.35e-05	0.000228457	3.6412	p-value and log2FC	Zbtb4	protein_coding
ENSMUSG00000018761		1517.25	-0.311744	0.136151	-2.2897	0.0220387	0.0889783	1.05072	NA	Mpdu1	protein_coding
ENSMUSG00000018765		1911.77	0.0780536	0.106016	0.73624	0.461584	0.662002	0.179141	NA	Fxr2	protein_coding
ENSMUSG00000018770		10483.4	-0.120407	0.153804	-0.782859	0.43371	0.637598	0.195453	NA	Atp5g3	protein_coding
ENSMUSG00000018774		40.3824	1.22726	0.335947	3.65315	0.000259045	0.00272292	2.56496	p-value and log2FC	Cd68	protein_coding
ENSMUSG00000018796		378.457	-0.0224831	0.17724	-0.126851	0.899058	0.947273	0.0235249	NA	Acsl1	protein_coding
ENSMUSG00000018809		322.191	0.174865	0.158944	1.10017	0.27126	0.480261	0.318523	NA	Smyd4	protein_coding
ENSMUSG00000018819		3943.53	0.733638	0.198208	3.70135	0.000214452	0.00234145	2.63052	p-value and log2FC	Lsp1	protein_coding
ENSMUSG00000018820		328.865	-0.636133	0.156451	-4.06601	4.78e-05	0.000677281	3.16923	p-value and log2FC	Zfyve27	protein_coding
ENSMUSG00000018821		1302.34	0.0272691	0.188644	0.144554	0.885063	0.940449	0.0266646	NA	Avpi1	protein_coding
ENSMUSG00000018841		805.377	0.10399	0.127549	0.815299	0.414901	0.619777	0.207764	NA	Rad51d	protein_coding
ENSMUSG00000018846		1914.2	-0.11627	0.159833	-0.72745	0.46695	0.665584	0.176797	NA	Pank3	protein_coding
ENSMUSG00000018848		4209.41	-0.378381	0.126237	-2.99739	0.00272299	0.0178959	1.74725	NA	Rars	protein_coding
ENSMUSG00000018858		1448.06	0.242289	0.161865	1.49686	0.13443	0.308527	0.510706	NA	Mrpl58	protein_coding
ENSMUSG00000018861		960.396	0.45679	0.146121	3.12611	0.00177133	0.0128656	1.89057	NA	Fdxr	protein_coding
ENSMUSG00000018882		2837.57	-0.140894	0.114925	-1.22596	0.220214	0.423014	0.373645	NA	Mrpl45	protein_coding
ENSMUSG00000018899		626.422	0.292881	0.150829	1.94181	0.0521602	0.163114	0.787508	NA	Irf1	protein_coding
ENSMUSG00000018900		250.356	0.184531	0.179966	1.02537	0.305189	0.516954	0.286548	NA	Slc22a5	protein_coding
ENSMUSG00000018906		702.875	-2.12413	0.258023	-8.23232	1.84e-16	3.21e-14	13.4929	p-value and log2FC	P4ha2	protein_coding
ENSMUSG00000018909		2230.25	-0.326986	0.254174	-1.28647	0.19828	0.397102	0.401097	NA	Arrb1	protein_coding
ENSMUSG00000018914		77.1468	-2.59864	0.334814	-7.76144	8.4e-15	1.15e-12	11.9385	p-value and log2FC	Il3	protein_coding
ENSMUSG00000018916		66.3611	-0.557326	0.40566	-1.37387	0.169481	0.358956	0.444958	log2FC	Csf2	protein_coding
ENSMUSG00000018919		73.2559	-0.469018	0.264806	-1.77118	0.0765307	0.2118	0.674075	NA	Tm4sf5	protein_coding
ENSMUSG00000018921		2455.68	-0.0787948	0.129475	-0.608572	0.542808	0.722521	0.141149	NA	Pelp1	protein_coding
ENSMUSG00000018923		1202.44	-0.236962	0.169595	-1.39722	0.162347	0.349845	0.456124	NA	Med11	protein_coding
ENSMUSG00000018930		178.815	-0.102619	0.344245	-0.298099	0.765627	0.87383	0.0585729	NA	Ccl4	protein_coding
ENSMUSG00000018931		177.977	-0.271184	0.295564	-0.917516	0.358872	0.569908	0.244195	NA	Natd1	protein_coding
ENSMUSG00000018932		2793.84	0.224941	0.117709	1.911	0.0560049	0.171494	0.765751	NA	Map2k3	protein_coding
ENSMUSG00000018965		6875.96	-0.00678082	0.106991	-0.0633777	0.949466	0.973638	0.0116023	NA	Ywhah	protein_coding
ENSMUSG00000018974		2593.9	-0.203851	0.119148	-1.7109	0.0870989	0.231035	0.636322	NA	Sart3	protein_coding
ENSMUSG00000018983		1319.57	0.241983	0.147651	1.63889	0.101237	0.257455	0.589299	NA	E2f2	protein_coding
ENSMUSG00000018986		176.445	0.0919997	0.236435	0.389112	0.697193	0.832076	0.0798372	NA	Slfn3	protein_coding
ENSMUSG00000018995		471.039	0.086939	0.138542	0.627526	0.530314	0.714071	0.146259	NA	Nars2	protein_coding
ENSMUSG00000018999		715.397	0.106265	0.154574	0.687469	0.491787	0.683648	0.165167	NA	Slc35b4	protein_coding
ENSMUSG00000019039		790.408	0.244332	0.122182	1.99974	0.0455283	0.147557	0.831042	NA	Dalrd3	protein_coding
ENSMUSG00000019054		2501.91	0.0128261	0.176465	0.0726832	0.942058	0.970542	0.0129858	NA	Fis1	protein_coding
ENSMUSG00000019055		197.698	0.22881	0.17995	1.27152	0.203542	0.403329	0.39434	NA	Plod1	protein_coding
ENSMUSG00000019066		293.225	1.07292	0.224442	4.7804	1.75e-06	3.95e-05	4.40343	p-value and log2FC	Rab3d	protein_coding
ENSMUSG00000019080		146.254	-0.285619	0.206029	-1.3863	0.165654	0.354109	0.450863	NA	Mfsd3	protein_coding
ENSMUSG00000019082		477.897	0.0510528	0.199729	0.255611	0.798252	0.893753	0.0487825	NA	Slc25a22	protein_coding
ENSMUSG00000019087		1841.29	-0.34238	0.124856	-2.7422	0.00610295	0.0336425	1.47311	NA	Atp6ap1	protein_coding
ENSMUSG00000019088		149.812	0.158896	0.223259	0.711712	0.476643	0.671826	0.172743	NA	Dnase1l1	protein_coding
ENSMUSG00000019132		2717.64	-0.0625792	0.106271	-0.588864	0.555953	0.731521	0.135773	NA	BC005537	protein_coding
ENSMUSG00000019139		2458.19	0.0441974	0.12589	0.35108	0.725528	0.84893	0.0711281	NA	Isyna1	protein_coding
ENSMUSG00000019143		601.678	-0.000119258	0.133675	-0.000892145	0.999288	0.999879	5.26e-05	NA	Hars2	protein_coding
ENSMUSG00000019158		1428.13	-4.85e-05	0.219501	-0.000220898	0.999824	0.999902	4.24e-05	NA	Tmem160	protein_coding
ENSMUSG00000019173		2930.28	0.119586	0.108776	1.09938	0.271603	0.480462	0.318341	NA	Rab5c	protein_coding
ENSMUSG00000019179		10329.5	-0.172465	0.10868	-1.5869	0.112535	0.276205	0.558769	NA	Mdh2	protein_coding
ENSMUSG00000019188		4443.66	-0.230074	0.116784	-1.97008	0.0488294	0.155412	0.808516	NA	H13	protein_coding
ENSMUSG00000019189		1980.86	-0.300496	0.147612	-2.03571	0.0417799	0.139372	0.855825	NA	Rnf145	protein_coding
ENSMUSG00000019194		97.7371	0.178864	0.293551	0.609313	0.542317	0.722381	0.141234	NA	Scn1b	protein_coding
ENSMUSG00000019210		1195.5	-0.334804	0.137078	-2.44244	0.0145884	0.0648556	1.18805	NA	Atp6v1e1	protein_coding
ENSMUSG00000019214		726.636	0.148626	0.133197	1.11584	0.264492	0.473327	0.324839	NA	Chtf18	protein_coding
ENSMUSG00000019254		1502.55	0.128281	0.146892	0.873301	0.382499	0.590743	0.228601	NA	Ppp1r12c	protein_coding
ENSMUSG00000019256		2284.55	1.24161	0.158641	7.82656	5.01e-15	7.27e-13	12.1383	p-value and log2FC	Ahr	protein_coding
ENSMUSG00000019261		1203.9	-0.243079	0.133233	-1.82446	0.0680821	0.196004	0.707735	NA	Map1s	protein_coding
ENSMUSG00000019295		420.347	-0.182421	0.144472	-1.26268	0.206705	0.407695	0.389664	NA	Tmem129	protein_coding
ENSMUSG00000019297		3267.79	-0.209063	0.135405	-1.54399	0.122591	0.291792	0.534926	NA	Nop9	protein_coding
ENSMUSG00000019302		427.047	-0.329892	0.196969	-1.67485	0.093964	0.243805	0.612958	NA	Atp6v0a1	protein_coding
ENSMUSG00000019303		402.949	-0.0126919	0.230444	-0.0550757	0.956078	0.977153	0.0100373	NA	Psmc3ip	protein_coding
ENSMUSG00000019338		416.554	0.256319	0.199931	1.28204	0.199829	0.398951	0.399081	NA	Zfp687	protein_coding
ENSMUSG00000019362		2199.17	-0.388178	0.196762	-1.97283	0.0485148	0.15462	0.810734	NA	D8Ertd738e	protein_coding
ENSMUSG00000019370		9337.89	-0.000168082	0.15039	-0.00111764	0.999108	0.999879	5.26e-05	NA	Calm3	protein_coding
ENSMUSG00000019373		2155.18	0.0693624	0.129492	0.535651	0.5922	0.758285	0.120168	NA	Cops3	protein_coding
ENSMUSG00000019428		4832.13	-0.0743085	0.147989	-0.502121	0.615582	0.775511	0.110412	NA	Fkbp8	protein_coding
ENSMUSG00000019432		5597.99	-0.409659	0.137529	-2.97872	0.00289456	0.0187805	1.72629	NA	Ddx39b	protein_coding
ENSMUSG00000019433		1432.06	0.377311	0.140089	2.69336	0.00707362	0.0376432	1.42431	NA	Gipc1	protein_coding
ENSMUSG00000019437		284.046	-0.483736	0.177387	-2.72701	0.00639103	0.0347075	1.45958	NA	Tlcd1	protein_coding
ENSMUSG00000019461		515.744	0.578126	0.173437	3.33335	0.000858075	0.00719129	2.14319	p-value and log2FC	Plscr3	protein_coding
ENSMUSG00000019470		1500.97	0.11009	0.105935	1.03922	0.298705	0.510184	0.292273	NA	Xab2	protein_coding
ENSMUSG00000019471		8008.19	-0.22977	0.122957	-1.8687	0.0616646	0.182922	0.737734	NA	Cdc37	protein_coding
ENSMUSG00000019478		183.624	0.29404	0.17678	1.66331	0.0962511	0.247614	0.606224	NA	Rab4a	protein_coding
ENSMUSG00000019487		493.737	-0.518355	0.141617	-3.66026	0.000251959	0.00266777	2.57385	p-value and log2FC	Trip10	protein_coding
ENSMUSG00000019489		16.5721	-2.42798	0.70404	-3.44864	0.000563418	0.00511712	2.29097	p-value and log2FC	Cd70	protein_coding
ENSMUSG00000019494		4367.42	-0.214368	0.12165	-1.76218	0.0780391	0.214861	0.667842	NA	Cops6	protein_coding
ENSMUSG00000019505		13512.1	-0.165739	0.19638	-0.843972	0.398685	0.604848	0.218354	NA	Ubb	protein_coding
ENSMUSG00000019518		200.214	0.458144	0.200235	2.28803	0.0221355	0.0892612	1.04934	NA	Ap4m1	protein_coding
ENSMUSG00000019528		1371.42	0.558395	0.145045	3.8498	0.000118216	0.00141887	2.84806	p-value and log2FC	Gyg	protein_coding
ENSMUSG00000019564		432.918	-0.312225	0.164723	-1.89545	0.0580325	0.175323	0.75616	NA	Arid3a	protein_coding
ENSMUSG00000019578		852.244	0.0369895	0.181935	0.203312	0.838891	0.915138	0.0385135	NA	Ubxn6	protein_coding
ENSMUSG00000019579		2066.77	-0.330724	0.159305	-2.07604	0.0378903	0.130464	0.88451	NA	Mydgf	protein_coding
ENSMUSG00000019659		1026.45	-0.111461	0.156668	-0.711445	0.476808	0.671832	0.172739	NA	Ccdc12	protein_coding
ENSMUSG00000019689		519.094	0.130832	0.212083	0.616892	0.537306	0.71891	0.143326	NA	Fmc1	protein_coding
ENSMUSG00000019699		472.254	0.00833253	0.192197	0.0433542	0.965419	0.982251	0.00777745	NA	Akt3	protein_coding
ENSMUSG00000019710		1955.09	0.264225	0.151342	1.74588	0.0808313	0.219631	0.658306	NA	Mrpl24	protein_coding
ENSMUSG00000019715		1554.15	-0.26229	0.115721	-2.26658	0.0234162	0.0929565	1.03172	NA	Gle1	protein_coding
ENSMUSG00000019731		2029.92	-0.0493344	0.153012	-0.322421	0.747134	0.86326	0.0638586	NA	Slc35e1	protein_coding
ENSMUSG00000019738		510.893	-0.320665	0.213432	-1.50242	0.132989	0.306692	0.513297	NA	Polr2i	protein_coding
ENSMUSG00000019763		157.41	0.0734253	0.18848	0.389566	0.696858	0.831819	0.0799714	NA	Rmnd1	protein_coding
ENSMUSG00000019773		1462.51	0.185986	0.146287	1.27138	0.203595	0.403329	0.39434	NA	Fbxo5	protein_coding
ENSMUSG00000019774		181.015	-0.0111964	0.236448	-0.0473526	0.962232	0.980285	0.00864743	NA	Mtrf1l	protein_coding
ENSMUSG00000019777		3821.54	-0.239562	0.138182	-1.73367	0.0829768	0.224022	0.64971	NA	Hdac2	protein_coding
ENSMUSG00000019782		2797.19	-0.336914	0.159282	-2.11521	0.034412	0.121876	0.91408	NA	Rwdd1	protein_coding
ENSMUSG00000019790		771.171	0.250966	0.166526	1.50707	0.131793	0.304447	0.516489	NA	Stxbp5	protein_coding
ENSMUSG00000019791		292.912	0.231299	0.272531	0.848708	0.396044	0.602462	0.220071	NA	Hint3	protein_coding
ENSMUSG00000019792		565.324	0.025256	0.157939	0.15991	0.872952	0.934071	0.0296201	NA	Trmt11	protein_coding
ENSMUSG00000019794		943.864	0.235702	0.14527	1.62251	0.104695	0.263773	0.57877	NA	Katna1	protein_coding
ENSMUSG00000019795		1280.87	0.133457	0.123403	1.08148	0.279485	0.488869	0.310807	NA	Pcmt1	protein_coding
ENSMUSG00000019797		320.035	-0.0152764	0.180797	-0.0844944	0.932663	0.966433	0.0148282	NA	1700021F05Rik	protein_coding
ENSMUSG00000019802		1755.17	-0.27799	0.11635	-2.38926	0.0168824	0.0726681	1.13866	NA	Sec63	protein_coding
ENSMUSG00000019804		4259.19	-0.0737512	0.131525	-0.560737	0.574977	0.744588	0.128084	NA	Snx3	protein_coding
ENSMUSG00000019806		578.472	-0.474732	0.154683	-3.06907	0.00214729	0.0148884	1.82715	NA	Aig1	protein_coding
ENSMUSG00000019808		291.31	-0.382825	0.153127	-2.50005	0.0124175	0.0575477	1.23997	NA	Adat2	protein_coding
ENSMUSG00000019809		580.507	-0.0584052	0.124504	-0.469103	0.638996	0.79165	0.101467	NA	Pex3	protein_coding
ENSMUSG00000019810		647.108	-0.0274609	0.177913	-0.15435	0.877334	0.936761	0.0283711	NA	Fuca2	protein_coding
ENSMUSG00000019813		343.414	0.625823	0.160452	3.90038	9.6e-05	0.001201	2.92046	p-value and log2FC	Cep57l1	protein_coding
ENSMUSG00000019814		1523.22	-0.342019	0.151199	-2.26205	0.0236941	0.0937242	1.02815	NA	Ltv1	protein_coding
ENSMUSG00000019817		122.877	-0.145442	0.219344	-0.663076	0.507282	0.696168	0.157286	NA	Plagl1	protein_coding
ENSMUSG00000019818		4614.82	0.368976	0.138072	2.67236	0.00753208	0.0394841	1.40358	NA	Cd164	protein_coding
ENSMUSG00000019820		369.461	0.548622	0.304009	1.80463	0.0711332	0.201756	0.695174	log2FC	Utrn	protein_coding
ENSMUSG00000019822		230.505	-0.0525307	0.176929	-0.296903	0.766541	0.874487	0.0582468	NA	Smpd2	protein_coding
ENSMUSG00000019823		2048.35	0.628051	0.134298	4.67655	2.92e-06	6.13e-05	4.21232	p-value and log2FC	Mical1	protein_coding
ENSMUSG00000019826		342.699	0.364788	0.141785	2.57282	0.0100874	0.0494342	1.30597	NA	Zbtb24	protein_coding
ENSMUSG00000019832		101.385	-0.131998	0.211937	-0.622814	0.533407	0.716146	0.144999	NA	Rab32	protein_coding
ENSMUSG00000019837		704.977	-0.392221	0.14531	-2.69919	0.00695084	0.0371199	1.43039	NA	Gtf3c6	protein_coding
ENSMUSG00000019838		964.234	-0.145555	0.138471	-1.05116	0.293185	0.504064	0.297514	NA	Slc16a10	protein_coding
ENSMUSG00000019841		320.642	-0.0639236	0.244852	-0.26107	0.794038	0.891651	0.049805	NA	Rev3l	protein_coding
ENSMUSG00000019842		568.235	0.154997	0.12959	1.19606	0.231674	0.43507	0.361441	NA	Traf3ip2	protein_coding
ENSMUSG00000019843		2720.37	0.197467	0.104124	1.89646	0.0578993	0.174973	0.757029	NA	Fyn	protein_coding
ENSMUSG00000019845		399.916	0.203029	0.177175	1.14592	0.251828	0.459159	0.338037	NA	Tube1	protein_coding
ENSMUSG00000019849		3329.6	-0.360345	0.117952	-3.05501	0.00225056	0.0154199	1.81192	NA	Prep	protein_coding
ENSMUSG00000019850		1325.39	-0.533449	0.136895	-3.89678	9.75e-05	0.0012115	2.91668	p-value and log2FC	Tnfaip3	protein_coding
ENSMUSG00000019851		337.776	-0.851645	0.525041	-1.62205	0.104792	0.263856	0.578633	log2FC	Perp	protein_coding
ENSMUSG00000019854		1164.37	0.0163411	0.123041	0.13281	0.894344	0.945178	0.0244866	NA	Reps1	protein_coding
ENSMUSG00000019857		1116.53	-0.262942	0.170358	-1.54347	0.122718	0.291912	0.534749	NA	Asf1a	protein_coding
ENSMUSG00000019861		685.078	-0.336362	0.123406	-2.72566	0.0064174	0.0348275	1.45808	NA	Gopc	protein_coding
ENSMUSG00000019863		365.825	0.313955	0.154734	2.02899	0.042459	0.140708	0.851682	NA	Qrsl1	protein_coding
ENSMUSG00000019864		461.35	0.176924	0.135556	1.30517	0.191833	0.388953	0.410103	NA	Rtn4ip1	protein_coding
ENSMUSG00000019866		4932.68	0.0176786	0.133484	0.13244	0.894636	0.945178	0.0244866	NA	Crybg1	protein_coding
ENSMUSG00000019868		1251.81	-0.250219	0.135922	-1.84091	0.0656354	0.191073	0.718801	NA	Vta1	protein_coding
ENSMUSG00000019872		143.658	0.240997	0.210598	1.14434	0.252481	0.460102	0.337146	NA	Smpdl3a	protein_coding
ENSMUSG00000019873		849.068	-0.125943	0.133811	-0.941206	0.346599	0.557893	0.253449	NA	Reep3	protein_coding
ENSMUSG00000019876		136.167	1.04776	0.269381	3.88953	0.000100437	0.00124068	2.90634	p-value and log2FC	Pkib	protein_coding
ENSMUSG00000019877		2616.25	-0.720281	0.117892	-6.10968	9.98e-10	5.12e-08	7.29077	p-value and log2FC	Serinc1	protein_coding
ENSMUSG00000019878		675.443	0.355271	0.137206	2.58933	0.00961635	0.0475022	1.32329	NA	Hsf2	protein_coding
ENSMUSG00000019883		708.963	-0.283158	0.124329	-2.27749	0.0227571	0.0911041	1.04046	NA	Echdc1	protein_coding
ENSMUSG00000019897		724.447	-0.31974	0.142157	-2.2492	0.0244995	0.0960865	1.01734	NA	Ccdc59	protein_coding
ENSMUSG00000019907		1445.99	-0.141921	0.139086	-1.02039	0.307546	0.519258	0.284616	NA	Ppp1r12a	protein_coding
ENSMUSG00000019916		2524.46	-0.525982	0.108296	-4.85687	1.19e-06	2.88e-05	4.54014	p-value and log2FC	P4ha1	protein_coding
ENSMUSG00000019917		134.691	-0.513908	0.233362	-2.2022	0.0276515	0.104411	0.981253	log2FC	2023-09-10	protein_coding
ENSMUSG00000019920		1333.08	0.422022	0.139583	3.02346	0.00249905	0.016816	1.77428	NA	Lims1	protein_coding
ENSMUSG00000019923		2185.56	-0.303009	0.129236	-2.34462	0.0190465	0.0792291	1.10112	NA	Zwint	protein_coding
ENSMUSG00000019927		258.344	0.186366	0.162353	1.14791	0.251006	0.458156	0.338987	NA	Ube2d1	protein_coding
ENSMUSG00000019942		3263.94	0.123425	0.143414	0.860622	0.389446	0.597438	0.223708	NA	Cdk1	protein_coding
ENSMUSG00000019943		1179.2	-0.167229	0.143879	-1.16229	0.245118	0.45122	0.345612	NA	Atp2b1	protein_coding
ENSMUSG00000019947		546.025	-0.0163936	0.197812	-0.0828747	0.933951	0.966433	0.0148282	NA	Arid5b	protein_coding
ENSMUSG00000019948		450.358	0.011819	0.149211	0.0792097	0.936866	0.967253	0.0144598	NA	Actr6	protein_coding
ENSMUSG00000019951		2374.28	0.366905	0.166663	2.20148	0.0277023	0.104503	0.980871	NA	Uhrf1bp1l	protein_coding
ENSMUSG00000019952		795.319	0.308047	0.126526	2.43465	0.0149062	0.0659653	1.18068	NA	Poc1b	protein_coding
ENSMUSG00000019960		320.563	0.195237	0.160337	1.21767	0.223349	0.425655	0.370942	NA	Dusp6	protein_coding
ENSMUSG00000019961		8075.8	0.22365	0.0994524	2.24881	0.0245246	0.0961106	1.01723	NA	Tmpo	protein_coding
ENSMUSG00000019969		1659.42	-0.291802	0.112697	-2.58926	0.00961833	0.0475022	1.32329	NA	Psen1	protein_coding
ENSMUSG00000019970		154.498	0.605075	0.210266	2.87767	0.00400621	0.0243005	1.61438	log2FC	Sgk1	protein_coding
ENSMUSG00000019977		1561.78	-0.521369	0.106644	-4.88885	1.01e-06	2.49e-05	4.60421	p-value and log2FC	Hbs1l	protein_coding
ENSMUSG00000019978		1359.13	0.318062	0.13589	2.34058	0.0192539	0.0798954	1.09748	NA	Epb41l2	protein_coding
ENSMUSG00000019979		1413.01	0.137711	0.178997	0.769351	0.441685	0.645493	0.190109	NA	Apaf1	protein_coding
ENSMUSG00000019982		193.751	0.319273	0.171397	1.86277	0.0624944	0.184682	0.733575	NA	Myb	protein_coding
ENSMUSG00000019984		1103.63	-0.390869	0.174294	-2.24258	0.0249236	0.0973363	1.01173	NA	Med23	protein_coding
ENSMUSG00000019986		218.79	0.486724	0.208134	2.33851	0.0193606	0.0802725	1.09543	NA	Ahi1	protein_coding
ENSMUSG00000019988		916.645	0.0153009	0.122236	0.125175	0.900385	0.948196	0.0231018	NA	Nedd1	protein_coding
ENSMUSG00000019992		464.687	0.0204611	0.144648	0.141454	0.887511	0.941474	0.0261917	NA	Mtfr2	protein_coding
ENSMUSG00000019996		300.145	0.480058	0.183698	2.6133	0.00896716	0.0448535	1.3482	NA	Map7	protein_coding
ENSMUSG00000019998		746.118	-0.319614	0.165124	-1.9356	0.0529163	0.1648	0.783043	NA	Stx7	protein_coding
ENSMUSG00000020003		507.377	-0.0502336	0.158773	-0.316386	0.751709	0.865765	0.0625999	NA	Pex7	protein_coding
ENSMUSG00000020009		755.342	0.633868	0.129392	4.89881	9.64e-07	2.4e-05	4.61993	p-value and log2FC	Ifngr1	protein_coding
ENSMUSG00000020015		1351.68	0.214465	0.132003	1.62469	0.104228	0.262743	0.580469	NA	Cdk17	protein_coding
ENSMUSG00000020018		4028.31	-0.111199	0.193426	-0.574891	0.565365	0.738155	0.131852	NA	Snrpf	protein_coding
ENSMUSG00000020022		2723.74	-0.0585573	0.148081	-0.39544	0.692518	0.828151	0.0818905	NA	Ndufa12	protein_coding
ENSMUSG00000020024		776.227	-0.156319	0.119064	-1.3129	0.189218	0.38604	0.413367	NA	Cep83	protein_coding
ENSMUSG00000020027		662.262	-0.00202352	0.13663	-0.0148103	0.988184	0.994673	0.00231955	NA	Socs2	protein_coding
ENSMUSG00000020029		1614.31	-0.228957	0.136193	-1.68113	0.092738	0.241824	0.616501	NA	Nudt4	protein_coding
ENSMUSG00000020034		119.939	-0.799433	0.242581	-3.29552	0.000982381	0.00802502	2.09555	p-value and log2FC	Tcp11l2	protein_coding
ENSMUSG00000020038		1317.31	-0.0785698	0.125338	-0.626862	0.53075	0.714183	0.14619	NA	Cry1	protein_coding
ENSMUSG00000020042		188.363	0.32221	0.228376	1.41087	0.158282	0.344226	0.463156	NA	Btbd11	protein_coding
ENSMUSG00000020048		9454.63	-0.794662	0.124906	-6.3621	1.99e-10	1.2e-08	7.92236	p-value and log2FC	Hsp90b1	protein_coding
ENSMUSG00000020056		945.871	-0.147694	0.152568	-0.968049	0.33302	0.545032	0.263578	NA	Washc3	protein_coding
ENSMUSG00000020063		726.105	0.0539476	0.127121	0.424379	0.67129	0.814896	0.0888976	NA	Sirt1	protein_coding
ENSMUSG00000020064		1571.64	0.0154731	0.126805	0.122022	0.902882	0.949754	0.0223889	NA	Herc4	protein_coding
ENSMUSG00000020069		891.775	-0.143026	0.123167	-1.16123	0.245548	0.451765	0.345087	NA	Hnrnph3	protein_coding
ENSMUSG00000020074		1927.62	-0.806849	0.164282	-4.91137	9.04e-07	2.26e-05	4.64551	p-value and log2FC	Ccar1	protein_coding
ENSMUSG00000020075		11012.7	-0.204726	0.177459	-1.15365	0.248642	0.455641	0.341377	NA	Ddx21	protein_coding
ENSMUSG00000020076		1368.6	0.70974	0.119252	5.95161	2.66e-09	1.19e-07	6.92337	p-value and log2FC	Ddx50	protein_coding
ENSMUSG00000020077		13383	-0.206888	0.169208	-1.22268	0.22145	0.423977	0.372658	NA	Srgn	protein_coding
ENSMUSG00000020078		972.559	-0.173871	0.125297	-1.38767	0.165237	0.353515	0.451592	NA	Vps26a	protein_coding
ENSMUSG00000020079		1108.53	0.0923135	0.13425	0.687624	0.49169	0.683639	0.165173	NA	Supv3l1	protein_coding
ENSMUSG00000020087		795.751	-0.0888309	0.137638	-0.645394	0.518672	0.70409	0.152372	NA	Tysnd1	protein_coding
ENSMUSG00000020088		3220.7	-0.123917	0.108889	-1.13801	0.255115	0.463406	0.334038	NA	Sar1a	protein_coding
ENSMUSG00000020089		6560.65	-0.543196	0.16095	-3.37494	0.000738329	0.00632124	2.1992	p-value and log2FC	Ppa1	protein_coding
ENSMUSG00000020091		5582.31	0.26537	0.149521	1.7748	0.0759302	0.210425	0.676904	NA	Eif4ebp2	protein_coding
ENSMUSG00000020097		989.741	0.236172	0.165557	1.42653	0.153716	0.337623	0.471568	NA	Sgpl1	protein_coding
ENSMUSG00000020100		561.115	-0.438387	0.221598	-1.9783	0.0478953	0.153223	0.814677	NA	Slc29a3	protein_coding
ENSMUSG00000020101		1055.26	0.735152	0.135159	5.43917	5.35e-08	1.74e-06	5.75893	p-value and log2FC	Vsir	protein_coding
ENSMUSG00000020107		1097.47	-0.722953	0.176449	-4.09724	4.18e-05	0.000608217	3.21594	p-value and log2FC	Anapc16	protein_coding
ENSMUSG00000020108		8487.8	-0.373898	0.178865	-2.09039	0.0365832	0.127127	0.895762	NA	Ddit4	protein_coding
ENSMUSG00000020109		709.122	-0.151034	0.118716	-1.27224	0.20329	0.403175	0.394506	NA	Dnajb12	protein_coding
ENSMUSG00000020111		723.313	0.382819	0.121166	3.15945	0.00158068	0.0117155	1.93124	NA	Micu1	protein_coding
ENSMUSG00000020114		5084.71	0.0189776	0.127692	0.148621	0.881853	0.939087	0.027294	NA	Cand1	protein_coding
ENSMUSG00000020115		702.044	-0.0421406	0.131629	-0.320146	0.748857	0.864612	0.0631789	NA	Tbk1	protein_coding
ENSMUSG00000020116		2776.67	-0.701797	0.144152	-4.86845	1.12e-06	2.73e-05	4.56347	p-value and log2FC	Pno1	protein_coding
ENSMUSG00000020120		993.929	-2.11621	0.284284	-7.44402	9.77e-14	1.04e-11	10.9823	p-value and log2FC	Plek	protein_coding
ENSMUSG00000020123		4.40985	0.984753	1.01587	0.969372	0.33236	0.544583	0.263936	log2FC	Avpr1a	protein_coding
ENSMUSG00000020124		2028.08	-0.368572	0.140117	-2.63046	0.00852682	0.0433774	1.36274	NA	Usp15	protein_coding
ENSMUSG00000020128		620.963	-0.106991	0.163802	-0.653176	0.513643	0.700636	0.154508	NA	Vps54	protein_coding
ENSMUSG00000020130		1254.28	-0.0797651	0.116315	-0.68577	0.492858	0.684278	0.164768	NA	Tbc1d15	protein_coding
ENSMUSG00000020131		86.4411	0.25484	0.236595	1.07712	0.281429	0.490655	0.309224	NA	Pcsk4	protein_coding
ENSMUSG00000020132		1875.32	0.0896747	0.112433	0.797583	0.425112	0.630007	0.200654	NA	Rab21	protein_coding
ENSMUSG00000020133		951.711	-0.345859	0.163056	-2.1211	0.0339132	0.120776	0.918018	NA	2310011J03Rik	protein_coding
ENSMUSG00000020134		1739.04	0.0583707	0.138443	0.421621	0.673301	0.815933	0.0883455	NA	Peli1	protein_coding
ENSMUSG00000020137		212.395	0.398791	0.19666	2.02782	0.0425784	0.140874	0.85117	NA	Thap2	protein_coding
ENSMUSG00000020142		651.643	0.0377786	0.178915	0.211154	0.832767	0.912109	0.0399531	NA	Slc1a4	protein_coding
ENSMUSG00000020143		3705.48	0.252895	0.185856	1.36071	0.173606	0.36429	0.438553	NA	Dock2	protein_coding
ENSMUSG00000020149		4927.1	-0.297733	0.100043	-2.97604	0.00291992	0.0189208	1.72306	NA	Rab1a	protein_coding
ENSMUSG00000020152		12401.5	-0.0972643	0.106955	-0.909396	0.363141	0.574083	0.241025	NA	Actr2	protein_coding
ENSMUSG00000020153		1544.68	0.122615	0.157593	0.778053	0.436538	0.640087	0.193761	NA	Ndufs7	protein_coding
ENSMUSG00000020156		834.862	0.244681	0.136843	1.78804	0.073769	0.20692	0.684197	NA	Pwwp3a	protein_coding
ENSMUSG00000020163		1903.54	-0.0953988	0.183953	-0.518604	0.604037	0.767441	0.114955	NA	Uqcr11	protein_coding
ENSMUSG00000020166		2069.81	-0.153323	0.135059	-1.13523	0.25628	0.46469	0.332837	NA	Cnot2	protein_coding
ENSMUSG00000020167		2746.96	0.256121	0.106212	2.41141	0.0158909	0.0691737	1.16006	NA	Tcf3	protein_coding
ENSMUSG00000020170		477.911	0.0697153	0.202425	0.3444	0.730546	0.85241	0.0693512	NA	Frs2	protein_coding
ENSMUSG00000020171		1628.54	0.358584	0.13582	2.64014	0.00828718	0.0424776	1.37184	NA	Yeats4	protein_coding
ENSMUSG00000020178		521.085	-1.26125	0.157258	-8.02026	1.06e-15	1.7e-13	12.7694	p-value and log2FC	Adora2a	protein_coding
ENSMUSG00000020180		3617.9	-0.304111	0.170059	-1.78828	0.0737316	0.20692	0.684197	NA	Snrpd3	protein_coding
ENSMUSG00000020183		818.877	0.435811	0.164475	2.64971	0.008056	0.0415289	1.38165	NA	Cpm	protein_coding
ENSMUSG00000020184		1684.75	-0.44716	0.135375	-3.30312	0.000956168	0.00786148	2.1045	p-value	Mdm2	protein_coding
ENSMUSG00000020185		261.091	-0.461955	0.21285	-2.17033	0.0299816	0.110623	0.956156	NA	E2f7	protein_coding
ENSMUSG00000020186		277.798	-0.505588	0.240691	-2.10057	0.0356785	0.124709	0.904102	log2FC	Csrp2	protein_coding
ENSMUSG00000020189		1903.8	-0.124745	0.169972	-0.733919	0.462998	0.663123	0.178406	NA	Osbpl8	protein_coding
ENSMUSG00000020190		9855.51	0.113256	0.113141	1.00102	0.316817	0.52989	0.275814	NA	Mknk2	protein_coding
ENSMUSG00000020196		1370.5	0.0212638	0.191224	0.111199	0.911459	0.954723	0.0201227	NA	Cabin1	protein_coding
ENSMUSG00000020198		1401.44	-0.209868	0.13883	-1.51169	0.130612	0.30321	0.518257	NA	Ap3d1	protein_coding
ENSMUSG00000020205		194.144	-0.970702	0.272465	-3.56267	0.000367102	0.00364731	2.43803	p-value and log2FC	Phlda1	protein_coding
ENSMUSG00000020211		2893.07	-0.202543	0.140508	-1.4415	0.149443	0.33123	0.479871	NA	Sf3a2	protein_coding
ENSMUSG00000020212		207.885	-0.287612	0.167181	-1.72036	0.0853665	0.228094	0.641885	NA	Mdm1	protein_coding
ENSMUSG00000020219		3468.43	-0.534676	0.201867	-2.64866	0.00808119	0.0416319	1.38057	log2FC	Timm13	protein_coding
ENSMUSG00000020220		518.902	-0.29215	0.254383	-1.14847	0.250777	0.457983	0.339151	NA	Vps13d	protein_coding
ENSMUSG00000020224		1044	-0.537401	0.166567	-3.22634	0.00125382	0.00971856	2.0124	p-value and log2FC	Llph	protein_coding
ENSMUSG00000020225		895.694	-0.349309	0.148164	-2.35759	0.0183939	0.0774665	1.11089	NA	Tmbim4	protein_coding
ENSMUSG00000020228		1093.51	-0.215953	0.148528	-1.45395	0.14596	0.326521	0.486088	NA	Helb	protein_coding
ENSMUSG00000020230		248.446	-0.29489	0.194696	-1.51462	0.12987	0.302038	0.519938	NA	Prmt2	protein_coding
ENSMUSG00000020231		211.527	0.653098	0.216665	3.01431	0.00257561	0.0171799	1.76498	log2FC	Dip2a	protein_coding
ENSMUSG00000020232		485.21	-0.198828	0.162557	-1.22313	0.221282	0.423905	0.372731	NA	Hmg20b	protein_coding
ENSMUSG00000020235		2326.47	0.356315	0.11302	3.15267	0.00161782	0.0119212	1.92368	NA	Fzr1	protein_coding
ENSMUSG00000020238		2135.88	-0.47261	0.143482	-3.29387	0.000988185	0.00805946	2.09369	p-value	Ncln	protein_coding
ENSMUSG00000020246		486.979	-0.0904524	0.139156	-0.650009	0.515687	0.701944	0.153698	NA	Hcfc2	protein_coding
ENSMUSG00000020248		1805.92	-0.471557	0.107321	-4.39391	1.11e-05	0.000193904	3.71241	p-value	Nfyb	protein_coding
ENSMUSG00000020250		5298.47	0.0555505	0.160079	0.34702	0.728577	0.850722	0.0702123	NA	Txnrd1	protein_coding
ENSMUSG00000020253		1037.18	0.41572	0.125037	3.32477	0.000884928	0.00735918	2.13317	p-value	Ppm1m	protein_coding
ENSMUSG00000020257		3621.49	0.137539	0.124392	1.10569	0.268861	0.477358	0.321156	NA	Wdr82	protein_coding
ENSMUSG00000020258		182.168	0.26646	0.185945	1.43301	0.151856	0.334479	0.475631	NA	Glyctk	protein_coding
ENSMUSG00000020260		521.462	-0.387255	0.126594	-3.05903	0.00222052	0.0152655	1.81629	NA	Pofut2	protein_coding
ENSMUSG00000020262		1869.78	0.0946656	0.135698	0.697617	0.485417	0.677701	0.168962	NA	Adarb1	protein_coding
ENSMUSG00000020263		181.763	-0.313738	0.239674	-1.30902	0.190528	0.387569	0.411651	NA	Appl2	protein_coding
ENSMUSG00000020265		2090.28	0.202674	0.129718	1.56242	0.11819	0.284857	0.545373	NA	Sumo3	protein_coding
ENSMUSG00000020267		7853.88	-0.0829751	0.179926	-0.461163	0.644682	0.795492	0.0993644	NA	Hint1	protein_coding
ENSMUSG00000020271		2597.75	-0.0550757	0.132612	-0.415314	0.677912	0.819271	0.0865723	NA	Fbxw11	protein_coding
ENSMUSG00000020272		2208.62	0.457877	0.165027	2.77455	0.00552783	0.0310623	1.50777	NA	Stk10	protein_coding
ENSMUSG00000020273		483.493	0.117394	0.177411	0.661708	0.508159	0.696972	0.156785	NA	Papolg	protein_coding
ENSMUSG00000020275		1461.9	-0.129751	0.180835	-0.717508	0.473061	0.669459	0.174276	NA	Rel	protein_coding
ENSMUSG00000020277		8362.99	-0.718737	0.12338	-5.82541	5.7e-09	2.39e-07	6.62152	p-value and log2FC	Pfkl	protein_coding
ENSMUSG00000020280		1527.98	-0.0760119	0.143094	-0.531202	0.595279	0.760884	0.118682	NA	Pus10	protein_coding
ENSMUSG00000020283		513.955	0.124808	0.134321	0.929177	0.352798	0.564054	0.248679	NA	Pex13	protein_coding
ENSMUSG00000020287		502.872	0.0614851	0.132815	0.462939	0.643408	0.794375	0.0999743	NA	Mpg	protein_coding
ENSMUSG00000020288		594.481	-0.154203	0.142655	-1.08096	0.279716	0.489046	0.310651	NA	Ahsa2	protein_coding
ENSMUSG00000020289		346.828	-0.0460952	0.155926	-0.295623	0.767518	0.874874	0.0580544	NA	Nprl3	protein_coding
ENSMUSG00000020290		6773.05	-0.128677	0.133461	-0.964152	0.334969	0.546756	0.262206	NA	Xpo1	protein_coding
ENSMUSG00000020297		808.803	1.21246	0.11947	10.1487	3.36e-24	2.01e-21	20.6976	p-value and log2FC	Nsg2	protein_coding
ENSMUSG00000020300		234.141	-0.621765	0.230362	-2.69908	0.00695312	0.0371199	1.43039	log2FC	Cpeb4	protein_coding
ENSMUSG00000020303		128.916	-1.22128	0.340701	-3.58461	0.00033758	0.00339385	2.46931	p-value and log2FC	Stc2	protein_coding
ENSMUSG00000020305		531.143	-0.263174	0.181149	-1.4528	0.146279	0.326875	0.485619	NA	Asb3	protein_coding
ENSMUSG00000020307		3927.99	-0.501683	0.174024	-2.88284	0.00394107	0.0239914	1.61994	log2FC	Cdc34	protein_coding
ENSMUSG00000020308		571.436	0.0413169	0.180205	0.229278	0.818653	0.903994	0.0438344	NA	Tpgs1	protein_coding
ENSMUSG00000020309		137.486	-0.544234	0.212813	-2.55733	0.010548	0.0510505	1.292	log2FC	Chac2	protein_coding
ENSMUSG00000020311		592.184	0.0287843	0.155638	0.184943	0.853273	0.921913	0.03531	NA	Erlec1	protein_coding
ENSMUSG00000020315		2035.64	0.0323257	0.220589	0.146543	0.883493	0.939862	0.0269357	NA	Sptbn1	protein_coding
ENSMUSG00000020321		4733.52	0.312	0.13179	2.3674	0.0179135	0.0759791	1.11931	NA	Mdh1	protein_coding
ENSMUSG00000020326		6882	0.0453047	0.153635	0.294885	0.768082	0.875026	0.0579791	NA	Ccng1	protein_coding
ENSMUSG00000020328		2896.18	-0.288466	0.133526	-2.16037	0.0307437	0.112535	0.948713	NA	Nudcd2	protein_coding
ENSMUSG00000020329		656.034	0.114224	0.122762	0.930452	0.352137	0.563441	0.249151	NA	Polrmt	protein_coding
ENSMUSG00000020330		1738.55	0.0815802	0.139526	0.584696	0.558752	0.733129	0.134819	NA	Hmmr	protein_coding
ENSMUSG00000020333		385.035	-2.05149	0.247227	-8.29799	1.06e-16	1.92e-14	13.7167	p-value and log2FC	Acsl6	protein_coding
ENSMUSG00000020340		9628.93	0.0982229	0.185797	0.528656	0.597044	0.761907	0.118098	NA	Cyfip2	protein_coding
ENSMUSG00000020346		1653.9	-0.253992	0.120279	-2.11168	0.0347135	0.122645	0.911351	NA	Mgat1	protein_coding
ENSMUSG00000020349		7885.19	-0.0509738	0.0954492	-0.534041	0.593313	0.759135	0.119681	NA	Ppp2ca	protein_coding
ENSMUSG00000020358		35509.4	-0.346329	0.14108	-2.45484	0.0140949	0.0632711	1.19879	NA	Hnrnpab	protein_coding
ENSMUSG00000020359		325.407	-0.302325	0.156165	-1.93594	0.0528753	0.164779	0.783099	NA	Phykpl	protein_coding
ENSMUSG00000020361		10151.9	-0.147596	0.135199	-1.09169	0.27497	0.483984	0.315169	NA	Hspa4	protein_coding
ENSMUSG00000020362		3977.47	-0.0356512	0.117538	-0.303317	0.761648	0.871706	0.0596301	NA	Cnot6	protein_coding
ENSMUSG00000020366		1244.65	0.547345	0.130559	4.19231	2.76e-05	0.000429254	3.36729	p-value and log2FC	Mapk9	protein_coding
ENSMUSG00000020368		12080.5	-0.292839	0.122681	-2.38699	0.0169868	0.0729626	1.1369	NA	Canx	protein_coding
ENSMUSG00000020372		67003.8	0.267806	0.133548	2.00532	0.0449292	0.146197	0.835062	NA	Rack1	protein_coding
ENSMUSG00000020375		260.836	-0.102877	0.164488	-0.625438	0.531684	0.714872	0.145772	NA	Rufy1	protein_coding
ENSMUSG00000020376		801.158	0.43837	0.145756	3.00756	0.00263351	0.0174661	1.7578	NA	Rnf130	protein_coding
ENSMUSG00000020380		1131.5	0.432597	0.1755	2.46494	0.0137035	0.0620905	1.20697	NA	Rad50	protein_coding
ENSMUSG00000020381		118.499	-0.171714	0.219791	-0.781263	0.434648	0.638543	0.19481	NA	Mrnip	protein_coding
ENSMUSG00000020383		13.0522	-0.686112	0.660353	-1.03901	0.298801	0.510263	0.292206	log2FC	Il13	protein_coding
ENSMUSG00000020385		307.494	-0.242116	0.184627	-1.31138	0.18973	0.386696	0.41263	NA	Clk4	protein_coding
ENSMUSG00000020386		1792.3	-0.0717998	0.150816	-0.476075	0.634021	0.788307	0.103305	NA	Sar1b	protein_coding
ENSMUSG00000020387		1778.97	0.355149	0.187265	1.89651	0.0578931	0.174973	0.757029	NA	Jade2	protein_coding
ENSMUSG00000020388		61.0654	0.660051	0.30938	2.13346	0.032887	0.117998	0.928125	log2FC	Pdlim4	protein_coding
ENSMUSG00000020390		2333.07	0.0059422	0.138037	0.0430479	0.965663	0.982391	0.0077157	NA	Ube2b	protein_coding
ENSMUSG00000020392		2780.78	-0.0091933	0.109563	-0.0839091	0.933129	0.966433	0.0148282	NA	Cdkn2aipnl	protein_coding
ENSMUSG00000020393		737.28	0.135547	0.135751	0.998502	0.318036	0.531045	0.274869	NA	Kremen1	protein_coding
ENSMUSG00000020395		6077.19	0.372573	0.148757	2.50458	0.0122598	0.0570512	1.24374	NA	Itk	protein_coding
ENSMUSG00000020396		450.463	-0.769503	0.206487	-3.72664	0.000194051	0.00215816	2.66592	p-value and log2FC	Nefh	protein_coding
ENSMUSG00000020397		480.351	-0.21817	0.185515	-1.17602	0.239586	0.444339	0.352285	NA	Med7	protein_coding
ENSMUSG00000020400		2019.81	-0.148958	0.118217	-1.26004	0.207656	0.408552	0.388753	NA	Tnip1	protein_coding
ENSMUSG00000020401		247.153	-0.0794489	0.21542	-0.368809	0.71227	0.840392	0.075518	NA	Fam71b	protein_coding
ENSMUSG00000020402		12125.6	-0.185147	0.117099	-1.58112	0.113851	0.278296	0.555493	NA	Vdac1	protein_coding
ENSMUSG00000020407		349.272	-2.25271	0.663904	-3.39312	0.000691009	0.00600728	2.22132	p-value and log2FC	Upp1	protein_coding
ENSMUSG00000020409		1057.66	-0.290555	0.123151	-2.35934	0.0183074	0.0771984	1.11239	NA	Slu7	protein_coding
ENSMUSG00000020412		1282.66	-0.200571	0.131662	-1.52338	0.127663	0.2988	0.52462	NA	Ascc2	protein_coding
ENSMUSG00000020413		776.823	0.174432	0.166135	1.04994	0.293745	0.504343	0.297274	NA	Hus1	protein_coding
ENSMUSG00000020415		580.347	-0.00436191	0.171437	-0.0254433	0.979701	0.990826	0.00400282	NA	Pttg1	protein_coding
ENSMUSG00000020420		113.843	0.144321	0.249601	0.578204	0.563126	0.736664	0.132731	NA	Zfp607a	protein_coding
ENSMUSG00000020423		1203.16	0.123603	0.12889	0.958981	0.337568	0.548866	0.260534	NA	Btg2	protein_coding
ENSMUSG00000020424		484.093	0.623311	0.183016	3.40577	0.00065978	0.00577535	2.23842	p-value and log2FC	Castor1	protein_coding
ENSMUSG00000020430		4694.31	-0.342611	0.124043	-2.76203	0.00574435	0.0320262	1.49449	NA	Pes1	protein_coding
ENSMUSG00000020432		80.1473	0.313566	0.272959	1.14876	0.250653	0.457983	0.339151	NA	Tcn2	protein_coding
ENSMUSG00000020437		7039.42	-0.247394	0.118064	-2.09543	0.0361325	0.125829	0.90022	NA	Myo1g	protein_coding
ENSMUSG00000020439		268.464	0.913089	0.200778	4.54776	5.42e-06	0.000104668	3.98019	p-value and log2FC	Smtn	protein_coding
ENSMUSG00000020440		3734.01	0.167854	0.171029	0.981438	0.326377	0.539627	0.267906	NA	Arf5	protein_coding
ENSMUSG00000020441		365.576	-0.521671	0.194131	-2.68722	0.00720504	0.0381041	1.41903	log2FC	2310033P09Rik	protein_coding
ENSMUSG00000020444		1493.33	-0.0242315	0.172451	-0.140512	0.888255	0.941808	0.0260374	NA	Guk1	protein_coding
ENSMUSG00000020448		424.53	-0.195853	0.130336	-1.50268	0.132921	0.306606	0.513419	NA	Rnf185	protein_coding
ENSMUSG00000020451		786.886	0.525816	0.143871	3.65478	0.000257398	0.00271123	2.56683	p-value and log2FC	Limk2	protein_coding
ENSMUSG00000020453		1113.39	0.236134	0.130737	1.80618	0.0708899	0.201291	0.696176	NA	Patz1	protein_coding
ENSMUSG00000020454		1807.94	-0.100803	0.15545	-0.648458	0.516689	0.702798	0.153169	NA	Eif4enif1	protein_coding
ENSMUSG00000020455		256.707	-0.15599	0.171625	-0.908897	0.363404	0.57441	0.240778	NA	Trim11	protein_coding
ENSMUSG00000020456		4249.1	0.0390411	0.174415	0.223841	0.822881	0.905749	0.0429921	NA	Ogdh	protein_coding
ENSMUSG00000020457		3588.55	-0.221338	0.118993	-1.8601	0.0628721	0.185528	0.73159	NA	Drg1	protein_coding
ENSMUSG00000020458		3880.81	-0.465587	0.132349	-3.51787	0.000435028	0.00416724	2.38015	p-value	Rtn4	protein_coding
ENSMUSG00000020459		714.26	-0.144816	0.135955	-1.06517	0.286797	0.496411	0.304159	NA	Mtif2	protein_coding
ENSMUSG00000020460		34994.4	0.270422	0.181806	1.48742	0.136904	0.312457	0.50521	NA	Rps27a	protein_coding
ENSMUSG00000020462		622.064	-0.294233	0.171519	-1.71546	0.0862609	0.229467	0.639279	NA	Cfap36	protein_coding
ENSMUSG00000020463		2436.85	-0.359359	0.136373	-2.63513	0.00841058	0.0429582	1.36695	NA	Ppp4r3b	protein_coding
ENSMUSG00000020464		1127.63	-0.317073	0.139567	-2.27183	0.0230967	0.0922234	1.03516	NA	Pnpt1	protein_coding
ENSMUSG00000020471		2895.07	0.0805018	0.119732	0.672351	0.501361	0.691687	0.160091	NA	Pold2	protein_coding
ENSMUSG00000020472		1795.01	0.749983	0.168862	4.44139	8.94e-06	0.000159502	3.79724	p-value and log2FC	Zkscan17	protein_coding
ENSMUSG00000020474		381.869	0.424077	0.21273	1.9935	0.0462068	0.149042	0.826692	NA	Polm	protein_coding
ENSMUSG00000020476		3513.91	-0.189773	0.120096	-1.58018	0.114067	0.278622	0.554984	NA	Dbnl	protein_coding
ENSMUSG00000020477		1389.12	-0.32303	0.204989	-1.57584	0.115063	0.280506	0.552058	NA	Mrps24	protein_coding
ENSMUSG00000020482		705.375	-0.169422	0.134405	-1.26053	0.207478	0.408446	0.388866	NA	Ccdc117	protein_coding
ENSMUSG00000020483		2833.5	0.00183413	0.115744	0.0158464	0.987357	0.99433	0.00246965	NA	Dynll2	protein_coding
ENSMUSG00000020484		2728.43	0.105436	0.130681	0.80682	0.41977	0.624703	0.204327	NA	Xbp1	protein_coding
ENSMUSG00000020485		1934.63	-0.675399	0.169854	-3.97634	7e-05	0.000926473	3.03317	p-value and log2FC	Supt4a	protein_coding
ENSMUSG00000020492		628.82	0.424686	0.131311	3.23421	0.00121981	0.0094984	2.02235	p-value	Ska2	protein_coding
ENSMUSG00000020493		1097.16	0.616085	0.16922	3.64074	0.000271859	0.00283997	2.54669	p-value and log2FC	Prr11	protein_coding
ENSMUSG00000020495		778.566	-0.128475	0.147225	-0.872644	0.382857	0.59108	0.228354	NA	Smg8	protein_coding
ENSMUSG00000020496		5426.15	0.156385	0.125153	1.24954	0.211466	0.413008	0.384041	NA	Rnf187	protein_coding
ENSMUSG00000020513		193.076	0.0780338	0.178376	0.437467	0.661772	0.808134	0.0925164	NA	Tubd1	protein_coding
ENSMUSG00000020514		812.987	-0.145034	0.168395	-0.861269	0.38909	0.597252	0.223842	NA	Mrpl22	protein_coding
ENSMUSG00000020515		1533.16	0.0170436	0.115178	0.147976	0.882362	0.939087	0.027294	NA	Cnot8	protein_coding
ENSMUSG00000020516		1165.59	-0.234732	0.146196	-1.60559	0.108363	0.269884	0.568823	NA	Rps6kb1	protein_coding
ENSMUSG00000020519		394.222	0.0864717	0.231194	0.374022	0.708388	0.838193	0.0766558	NA	Sap30l	protein_coding
ENSMUSG00000020520		1048.66	0.314786	0.121273	2.59568	0.0094404	0.0467827	1.32991	NA	Galnt10	protein_coding
ENSMUSG00000020521		1569.94	-0.243804	0.146432	-1.66496	0.0959208	0.247077	0.607167	NA	Rnft1	protein_coding
ENSMUSG00000020522		640.615	-0.43785	0.170296	-2.57111	0.0101374	0.0495876	1.30463	NA	Mfap3	protein_coding
ENSMUSG00000020523		1121.04	-0.546681	0.131669	-4.15193	3.3e-05	0.00049521	3.30521	p-value and log2FC	Fam114a2	protein_coding
ENSMUSG00000020525		611.121	0.0650102	0.13156	0.49415	0.6212	0.77959	0.108134	NA	Ppm1d	protein_coding
ENSMUSG00000020526		649.738	-0.371763	0.190353	-1.95302	0.0508171	0.159999	0.795882	NA	Znhit3	protein_coding
ENSMUSG00000020527		294.478	-0.823736	0.207078	-3.97791	6.95e-05	0.000923545	3.03454	p-value and log2FC	Myo19	protein_coding
ENSMUSG00000020528		780.296	-0.224944	0.124314	-1.80949	0.0703753	0.200446	0.698002	NA	Prpsap2	protein_coding
ENSMUSG00000020530		2561.77	0.0854092	0.136628	0.625121	0.531892	0.715057	0.145659	NA	Ggnbp2	protein_coding
ENSMUSG00000020532		2362.38	-0.133234	0.248195	-0.536813	0.591397	0.757543	0.120593	NA	Acaca	protein_coding
ENSMUSG00000020534		2858.13	-0.319289	0.18893	-1.68998	0.0910317	0.23871	0.622129	NA	Shmt1	protein_coding
ENSMUSG00000020536		1068.18	0.16855	0.132569	1.27141	0.203583	0.403329	0.39434	NA	Llgl1	protein_coding
ENSMUSG00000020537		1893.79	-0.219095	0.123216	-1.77814	0.0753805	0.209473	0.678872	NA	Drg2	protein_coding
ENSMUSG00000020538		3425	-0.279919	0.110838	-2.52547	0.0115544	0.0546961	1.26204	NA	Srebf1	protein_coding
ENSMUSG00000020544		500.921	-0.213161	0.207367	-1.02794	0.303978	0.516126	0.287244	NA	Cox11	protein_coding
ENSMUSG00000020547		5003.17	0.0158056	0.135722	0.116456	0.907291	0.95221	0.0212671	NA	Bzw2	protein_coding
ENSMUSG00000020549		1581.44	-0.150027	0.15385	-0.97515	0.329486	0.542262	0.265791	NA	Elac2	protein_coding
ENSMUSG00000020553		96.0178	0.0122982	0.220505	0.0557727	0.955523	0.976979	0.0101147	NA	Pctp	protein_coding
ENSMUSG00000020561		1518.69	-0.178628	0.134513	-1.32796	0.184192	0.379214	0.421115	NA	Twistnb	protein_coding
ENSMUSG00000020564		435.807	-0.0919499	0.197066	-0.466594	0.640791	0.79252	0.10099	NA	Atxn7l1	protein_coding
ENSMUSG00000020570		1718.23	0.0659737	0.108217	0.609641	0.5421	0.722343	0.141257	NA	Sypl	protein_coding
ENSMUSG00000020571		8428.93	-0.357528	0.120537	-2.96613	0.0030157	0.0194374	1.71136	NA	Pdia6	protein_coding
ENSMUSG00000020572		3219.24	-0.587481	0.0995397	-5.90198	3.59e-09	1.59e-07	6.7998	p-value and log2FC	Nampt	protein_coding
ENSMUSG00000020573		808.819	-0.630798	0.229755	-2.74552	0.00604154	0.0333583	1.4768	log2FC	Pik3cg	protein_coding
ENSMUSG00000020576		1084.67	0.0642025	0.172799	0.371545	0.710232	0.839155	0.076158	NA	Nbas	protein_coding
ENSMUSG00000020577		3348.55	0.371332	0.135173	2.74709	0.00601265	0.0332711	1.47793	NA	Tspan13	protein_coding
ENSMUSG00000020580		943.119	-0.339676	0.180767	-1.87908	0.0602334	0.179938	0.744877	NA	Rock2	protein_coding
ENSMUSG00000020585		1106.32	0.135465	0.126991	1.06674	0.286091	0.495617	0.304854	NA	Laptm4a	protein_coding
ENSMUSG00000020590		381.769	-0.225553	0.175126	-1.28794	0.197765	0.396624	0.401621	NA	Snx13	protein_coding
ENSMUSG00000020593		499.76	0.0211324	0.175615	0.120334	0.904219	0.950656	0.0219766	NA	Lpin1	protein_coding
ENSMUSG00000020594		4959.01	0.1879	0.162353	1.15735	0.247128	0.45413	0.34282	NA	Pum2	protein_coding
ENSMUSG00000020601		882.173	0.971048	0.203795	4.76483	1.89e-06	4.22e-05	4.37489	p-value and log2FC	Trib2	protein_coding
ENSMUSG00000020605		128.883	0.543627	0.223062	2.43711	0.0148051	0.0656465	1.18279	log2FC	Hs1bp3	protein_coding
ENSMUSG00000020608		1987.57	-0.0551543	0.126189	-0.437077	0.662055	0.808285	0.0924353	NA	Smc6	protein_coding
ENSMUSG00000020610		901.363	0.100228	0.140962	0.71103	0.477066	0.671832	0.172739	NA	Amz2	protein_coding
ENSMUSG00000020611		4214.58	-0.201059	0.146915	-1.36854	0.171142	0.361058	0.442422	NA	Gna13	protein_coding
ENSMUSG00000020612		11280.4	0.141036	0.0958963	1.47071	0.141369	0.31956	0.495448	NA	Prkar1a	protein_coding
ENSMUSG00000020621		236.529	0.106612	0.158275	0.673589	0.500572	0.691257	0.160361	NA	Rdh14	protein_coding
ENSMUSG00000020623		222.346	0.166865	0.230544	0.723789	0.469196	0.667163	0.175768	NA	Map2k6	protein_coding
ENSMUSG00000020628		918.739	0.269894	0.146642	1.84049	0.0656957	0.191194	0.718527	NA	Trappc12	protein_coding
ENSMUSG00000020629		1427.1	0.109732	0.128879	0.851434	0.394528	0.601417	0.220824	NA	Adi1	protein_coding
ENSMUSG00000020630		462.251	-0.213113	0.157973	-1.34905	0.177321	0.369413	0.432488	NA	Rnaseh1	protein_coding
ENSMUSG00000020634		1062.72	-0.207934	0.190004	-1.09436	0.273796	0.482912	0.316132	NA	Ubxn2a	protein_coding
ENSMUSG00000020640		1416.68	0.169659	0.18446	0.919758	0.357699	0.568935	0.244938	NA	Itsn2	protein_coding
ENSMUSG00000020644		1405.16	-0.870925	0.18113	-4.80828	1.52e-06	3.53e-05	4.45232	p-value and log2FC	Id2	protein_coding
ENSMUSG00000020647		620.068	-0.109985	0.200789	-0.547765	0.583853	0.752461	0.123516	NA	Ncoa1	protein_coding
ENSMUSG00000020648		284.679	-0.31147	0.149526	-2.08305	0.0372464	0.128903	0.889738	NA	Dus4l	protein_coding
ENSMUSG00000020649		8560.46	-0.281046	0.160271	-1.75356	0.0795055	0.217484	0.662574	NA	Rrm2	protein_coding
ENSMUSG00000020650		2053.78	-0.0669685	0.151331	-0.442531	0.658105	0.805691	0.0938317	NA	Bcap29	protein_coding
ENSMUSG00000020652		454.347	0.15327	0.141035	1.08675	0.277147	0.486844	0.31261	NA	Cenpo	protein_coding
ENSMUSG00000020653		158.964	0.113832	0.227124	0.501187	0.616239	0.776092	0.110087	NA	Klf11	protein_coding
ENSMUSG00000020654		627.909	0.214426	0.16668	1.28645	0.198286	0.397102	0.401097	NA	Adcy3	protein_coding
ENSMUSG00000020657		203.002	0.236087	0.18317	1.28889	0.197436	0.396119	0.402174	NA	Dnajc27	protein_coding
ENSMUSG00000020659		602.95	-0.0347762	0.18302	-0.190014	0.849298	0.921076	0.0357047	NA	Cbll1	protein_coding
ENSMUSG00000020661		1050.8	-0.205359	0.179183	-1.14608	0.25176	0.459118	0.338075	NA	Dnmt3a	protein_coding
ENSMUSG00000020664		3444.2	-0.0343886	0.110006	-0.312606	0.75458	0.867429	0.0617659	NA	Dld	protein_coding
ENSMUSG00000020668		283.47	0.0895279	0.235211	0.380628	0.70348	0.834868	0.0783821	NA	Kif3c	protein_coding
ENSMUSG00000020671		3955	0.192132	0.102337	1.87745	0.0604562	0.180363	0.743852	NA	Rab10	protein_coding
ENSMUSG00000020677		1613.71	0.159602	0.139835	1.14136	0.253719	0.461613	0.335722	NA	Ddx52	protein_coding
ENSMUSG00000020680		2796.08	0.166091	0.131808	1.2601	0.207634	0.408552	0.388753	NA	Taf15	protein_coding
ENSMUSG00000020687		1803.7	0.0756301	0.142478	0.53082	0.595543	0.761032	0.118597	NA	Cdc27	protein_coding
ENSMUSG00000020689		232.366	1.21785	0.235927	5.16197	2.44e-07	6.84e-06	5.16524	p-value and log2FC	Itgb3	protein_coding
ENSMUSG00000020691		529.028	-0.0546732	0.154371	-0.354166	0.723214	0.847101	0.0720649	NA	Mettl2	protein_coding
ENSMUSG00000020692		1074.76	-0.16804	0.163224	-1.02951	0.303242	0.515162	0.288057	NA	Nle1	protein_coding
ENSMUSG00000020694		916.824	-0.281327	0.135755	-2.07232	0.0382355	0.131119	0.882335	NA	Tlk2	protein_coding
ENSMUSG00000020696		398.287	0.152398	0.141419	1.07763	0.281197	0.490443	0.309411	NA	Rffl	protein_coding
ENSMUSG00000020697		1203.9	-0.116968	0.187205	-0.624814	0.532093	0.715177	0.145586	NA	Lig3	protein_coding
ENSMUSG00000020700		1346.38	0.271446	0.169599	1.60052	0.109483	0.272073	0.565315	NA	Map3k3	protein_coding
ENSMUSG00000020705		2595.35	0.0686724	0.122206	0.561938	0.574158	0.744089	0.128375	NA	Ddx42	protein_coding
ENSMUSG00000020706		4152.85	-0.455638	0.187222	-2.43368	0.0149462	0.0660703	1.17999	NA	Ftsj3	protein_coding
ENSMUSG00000020708		3878.76	-0.336812	0.158431	-2.12592	0.0335101	0.119684	0.921965	NA	Psmc5	protein_coding
ENSMUSG00000020717		392.302	0.214627	0.176503	1.216	0.223986	0.426348	0.370236	NA	Pecam1	protein_coding
ENSMUSG00000020718		174.466	0.249675	0.19321	1.29225	0.196271	0.394796	0.403627	NA	Polg2	protein_coding
ENSMUSG00000020719		14667.8	0.00769443	0.11777	0.0653344	0.947908	0.973408	0.0117052	NA	Ddx5	protein_coding
ENSMUSG00000020720		3366.1	-0.309195	0.128565	-2.40497	0.0161738	0.0701231	1.15414	NA	Psmd12	protein_coding
ENSMUSG00000020721		1135.89	-0.124082	0.23546	-0.526976	0.59821	0.76271	0.11764	NA	Helz	protein_coding
ENSMUSG00000020733		3009.54	0.268405	0.111753	2.40178	0.0163156	0.0705572	1.15146	NA	Slc9a3r1	protein_coding
ENSMUSG00000020736		3098.2	-0.148654	0.165554	-0.897915	0.369231	0.57938	0.237036	NA	Nt5c	protein_coding
ENSMUSG00000020737		6955.65	-0.0649658	0.167532	-0.387782	0.698177	0.832443	0.0796457	NA	Jpt1	protein_coding
ENSMUSG00000020738		4641.94	-0.0452684	0.136146	-0.332498	0.739513	0.857693	0.0666683	NA	Sumo2	protein_coding
ENSMUSG00000020739		3246.42	-0.202135	0.13939	-1.45014	0.14702	0.327736	0.484476	NA	Nup85	protein_coding
ENSMUSG00000020740		535.795	-0.136653	0.15081	-0.906123	0.364871	0.576049	0.23954	NA	Gga3	protein_coding
ENSMUSG00000020741		3398.29	-0.408536	0.187248	-2.18179	0.0291252	0.108289	0.965415	NA	Cluh	protein_coding
ENSMUSG00000020743		1792.26	0.416269	0.125916	3.30592	0.000946644	0.0077958	2.10814	p-value	Mif4gd	protein_coding
ENSMUSG00000020744		839.646	-0.10619	0.140869	-0.753826	0.450954	0.654115	0.184346	NA	Slc25a19	protein_coding
ENSMUSG00000020745		4707.75	-0.0498081	0.0976742	-0.509941	0.610093	0.771275	0.112791	NA	Pafah1b1	protein_coding
ENSMUSG00000020747		763.926	0.140082	0.198462	0.705841	0.480287	0.673603	0.171596	NA	Tmem94	protein_coding
ENSMUSG00000020752		407.85	0.0504726	0.167153	0.301954	0.762687	0.871912	0.0595273	NA	Recql5	protein_coding
ENSMUSG00000020755		916.279	-0.344357	0.123271	-2.7935	0.00521407	0.0297496	1.52652	NA	Sap30bp	protein_coding
ENSMUSG00000020766		6520.6	-0.370759	0.162715	-2.27857	0.0226925	0.0908952	1.04146	NA	Galk1	protein_coding
ENSMUSG00000020770		307.261	0.375387	0.173242	2.16684	0.0302471	0.11129	0.953542	NA	Unk	protein_coding
ENSMUSG00000020775		1596.12	-0.154979	0.114427	-1.35439	0.175611	0.366905	0.435447	NA	Mrpl38	protein_coding
ENSMUSG00000020776		242.084	0.316379	0.182785	1.73088	0.0834724	0.224941	0.647931	NA	Fbf1	protein_coding
ENSMUSG00000020777		641.463	0.149691	0.159948	0.935868	0.349341	0.560203	0.251654	NA	Acox1	protein_coding
ENSMUSG00000020778		527.453	0.0650309	0.181699	0.357904	0.720415	0.845059	0.0731132	NA	Ten1	protein_coding
ENSMUSG00000020780		2770.25	0.0687524	0.124648	0.551572	0.581242	0.750421	0.124695	NA	Srp68	protein_coding
ENSMUSG00000020781		570.998	0.298531	0.15368	1.94255	0.0520708	0.162986	0.787849	NA	Tsen54	protein_coding
ENSMUSG00000020782		132.704	-0.220489	0.217298	-1.01468	0.310256	0.522295	0.282084	NA	Llgl2	protein_coding
ENSMUSG00000020783		1783.84	0.257489	0.11196	2.29982	0.0214583	0.0871899	1.05953	NA	Ncbp3	protein_coding
ENSMUSG00000020788		3366.78	0.39466	0.145702	2.70868	0.00675524	0.0362984	1.44011	NA	Atp2a3	protein_coding
ENSMUSG00000020790		2176.33	-0.00886569	0.195338	-0.0453864	0.963799	0.981291	0.00820203	NA	Ankfy1	protein_coding
ENSMUSG00000020792		771.055	0.040715	0.129288	0.314917	0.752825	0.866295	0.0623343	NA	Exoc7	protein_coding
ENSMUSG00000020794		1550.72	-0.141786	0.112805	-1.25691	0.208785	0.410284	0.386915	NA	Ube2g1	protein_coding
ENSMUSG00000020801		234.397	-0.395197	0.215669	-1.83243	0.0668874	0.193828	0.712583	NA	Med31	protein_coding
ENSMUSG00000020802		1346.35	-0.254726	0.142738	-1.78457	0.0743318	0.207902	0.682141	NA	Ube2o	protein_coding
ENSMUSG00000020803		2546.03	-0.440374	0.190787	-2.30819	0.0209884	0.0857266	1.06688	NA	Txndc17	protein_coding
ENSMUSG00000020806		334.624	0.165562	0.160119	1.03399	0.301141	0.512879	0.289985	NA	Rhbdf2	protein_coding
ENSMUSG00000020808		562.308	0.17886	0.183245	0.976071	0.329029	0.542134	0.265893	NA	Pimreg	protein_coding
ENSMUSG00000020812		93.6881	-1.00159	0.283184	-3.53688	0.000404878	0.00395301	2.40307	p-value and log2FC	Snhg16	lncRNA
ENSMUSG00000020817		757.336	0.0944107	0.139271	0.677891	0.497841	0.688515	0.162087	NA	Rabep1	protein_coding
ENSMUSG00000020818		191.685	-0.0534859	0.186034	-0.287506	0.773725	0.878549	0.056234	NA	Mfsd11	protein_coding
ENSMUSG00000020821		1643.93	0.109105	0.109472	0.99665	0.318934	0.531542	0.274462	NA	Kif1c	protein_coding
ENSMUSG00000020823		901.111	0.331759	0.132598	2.50198	0.01235	0.0573136	1.24174	NA	Sec14l1	protein_coding
ENSMUSG00000020826		88.4057	-3.21649	0.462113	-6.96038	3.39e-12	2.87e-10	9.54189	p-value and log2FC	Nos2	protein_coding
ENSMUSG00000020827		1016.86	0.616612	0.178584	3.45278	0.000554833	0.00508005	2.29413	p-value and log2FC	Mink1	protein_coding
ENSMUSG00000020832		514.946	-0.227975	0.140082	-1.62745	0.103642	0.261673	0.582241	NA	Eral1	protein_coding
ENSMUSG00000020834		609.386	-0.815295	0.176467	-4.62009	3.84e-06	7.7e-05	4.11367	p-value and log2FC	Dhrs13	protein_coding
ENSMUSG00000020840		2381.5	-0.141825	0.122926	-1.15374	0.248605	0.455641	0.341377	NA	Blmh	protein_coding
ENSMUSG00000020841		10157	0.00675372	0.181725	0.0371644	0.970354	0.985002	0.00656295	NA	Cpd	protein_coding
ENSMUSG00000020843		759.94	-0.341066	0.153126	-2.22736	0.0259233	0.09982	1.00078	NA	Timm22	protein_coding
ENSMUSG00000020844		1111.22	-0.139689	0.122427	-1.141	0.25387	0.461805	0.335541	NA	Nxn	protein_coding
ENSMUSG00000020846		484.082	1.01853	0.128967	7.89758	2.84e-15	4.3e-13	12.3666	p-value and log2FC	Rflnb	protein_coding
ENSMUSG00000020847		97.6269	-0.019992	0.216321	-0.0924181	0.926366	0.963521	0.0161389	NA	Rph3al	protein_coding
ENSMUSG00000020849		15834.2	-0.10124	0.108513	-0.932979	0.350831	0.561882	0.250355	NA	Ywhae	protein_coding
ENSMUSG00000020850		12850.6	-0.163981	0.208144	-0.787827	0.430798	0.635157	0.197119	NA	Prpf8	protein_coding
ENSMUSG00000020857		84.7952	-0.793486	0.269778	-2.94126	0.0032688	0.0206671	1.68472	log2FC	Nme2	protein_coding
ENSMUSG00000020859		965.993	0.0837016	0.195876	0.427319	0.669147	0.813225	0.0897894	NA	Spag9	protein_coding
ENSMUSG00000020863		1757.54	-0.37701	0.242547	-1.55438	0.120095	0.287558	0.541274	NA	Luc7l3	protein_coding
ENSMUSG00000020864		1827.91	-0.0238269	0.109247	-0.218102	0.827349	0.90869	0.0415841	NA	Ankrd40	protein_coding
ENSMUSG00000020868		554.335	1.06356	0.130528	8.14814	3.7e-16	6.25e-14	13.2038	p-value and log2FC	Xylt2	protein_coding
ENSMUSG00000020869		6856.82	-0.398524	0.138031	-2.88721	0.00388679	0.0237507	1.62432	NA	Lrrc59	protein_coding
ENSMUSG00000020873		845.225	-0.63891	0.175733	-3.63568	0.000277246	0.00288734	2.5395	p-value and log2FC	Slc35b1	protein_coding
ENSMUSG00000020876		303.836	-0.508797	0.148744	-3.42063	0.000624753	0.00554039	2.25646	p-value and log2FC	Snx11	protein_coding
ENSMUSG00000020877		335.814	-0.0323502	0.185663	-0.174242	0.861676	0.926849	0.0329911	NA	Scrn2	protein_coding
ENSMUSG00000020883		452.675	0.0381962	0.20258	0.188549	0.850447	0.921113	0.0356871	NA	Fbxl20	protein_coding
ENSMUSG00000020886		516.343	0.590979	0.154396	3.82769	0.00012935	0.00152518	2.81668	p-value and log2FC	Dlg4	protein_coding
ENSMUSG00000020888		404.066	0.287554	0.148763	1.93297	0.0532401	0.16517	0.78207	NA	Dvl2	protein_coding
ENSMUSG00000020889		115.533	0.75442	0.262233	2.87691	0.00401588	0.0243301	1.61386	log2FC	Nr1d1	protein_coding
ENSMUSG00000020893		751.689	0.23945	0.160064	1.49596	0.134663	0.308762	0.510377	NA	Per1	protein_coding
ENSMUSG00000020894		334.517	0.455863	0.150019	3.03871	0.00237596	0.0161148	1.79277	NA	Vamp2	protein_coding
ENSMUSG00000020895		336.262	0.339523	0.191673	1.77137	0.0764995	0.211771	0.674133	NA	Tmem107	protein_coding
ENSMUSG00000020897		3356.21	0.280197	0.101458	2.76171	0.00574995	0.0320262	1.49449	NA	Aurkb	protein_coding
ENSMUSG00000020898		1371.06	0.800912	0.154025	5.19987	1.99e-07	5.67e-06	5.24625	p-value and log2FC	Ctc1	protein_coding
ENSMUSG00000020899		2667.08	-0.119869	0.161633	-0.741613	0.458322	0.66002	0.180443	NA	Pfas	protein_coding
ENSMUSG00000020901		727.742	0.476831	0.164431	2.89988	0.00373303	0.0230147	1.638	NA	Pik3r5	protein_coding
ENSMUSG00000020903		504.049	-0.184617	0.191395	-0.964589	0.334751	0.546736	0.262222	NA	Stx8	protein_coding
ENSMUSG00000020910		1394.22	-0.274994	0.13802	-1.99241	0.0463257	0.149378	0.825714	NA	Adprm	protein_coding
ENSMUSG00000020914		13708.6	0.407977	0.145735	2.79944	0.00511912	0.0293478	1.53242	NA	Top2a	protein_coding
ENSMUSG00000020917		13933	-0.235947	0.126638	-1.86315	0.0624405	0.184631	0.733697	NA	Acly	protein_coding
ENSMUSG00000020918		1098.93	0.307038	0.16819	1.82554	0.067919	0.195756	0.708285	NA	Kat2a	protein_coding
ENSMUSG00000020919		4528.58	0.139554	0.134914	1.03439	0.300954	0.512708	0.29013	NA	Stat5b	protein_coding
ENSMUSG00000020921		506.678	-0.105031	0.164888	-0.636983	0.524136	0.709138	0.14927	NA	Tmem101	protein_coding
ENSMUSG00000020922		2010.97	-0.20071	0.120941	-1.65957	0.0970009	0.249102	0.603624	NA	Lsm12	protein_coding
ENSMUSG00000020923		3674.22	0.0832896	0.164014	0.507818	0.611581	0.772387	0.112165	NA	Ubtf	protein_coding
ENSMUSG00000020925		995.679	-0.239901	0.119691	-2.00434	0.045034	0.146234	0.83495	NA	Ccdc43	protein_coding
ENSMUSG00000020929		6654.92	-0.334709	0.144461	-2.31695	0.0205064	0.0842322	1.07452	NA	Eftud2	protein_coding
ENSMUSG00000020935		268.393	-0.198063	0.156201	-1.268	0.204799	0.404823	0.392735	NA	Dcakd	protein_coding
ENSMUSG00000020936		3754.87	-0.0831042	0.103366	-0.803977	0.42141	0.626409	0.203142	NA	Nmt1	protein_coding
ENSMUSG00000020941		500.705	0.355708	0.160903	2.21069	0.0270572	0.102619	0.988772	NA	Map3k14	protein_coding
ENSMUSG00000020946		1474.83	-0.196306	0.122007	-1.60898	0.107621	0.268564	0.570952	NA	Gosr2	protein_coding
ENSMUSG00000020948		366.713	-0.0113161	0.223109	-0.0507202	0.959548	0.978926	0.00924994	NA	Klhl28	protein_coding
ENSMUSG00000020949		3711.29	-0.337837	0.176667	-1.91228	0.0558402	0.171196	0.766506	NA	Fkbp3	protein_coding
ENSMUSG00000020952		1012.39	0.066414	0.134785	0.492741	0.622196	0.780165	0.107814	NA	Scfd1	protein_coding
ENSMUSG00000020954		775.149	-0.409006	0.164469	-2.48683	0.0128889	0.0592172	1.22755	NA	Strn3	protein_coding
ENSMUSG00000020955		328.72	-0.12174	0.186764	-0.65184	0.514504	0.701245	0.15413	NA	Ap4s1	protein_coding
ENSMUSG00000020956		339.197	-0.352047	0.207793	-1.69421	0.0902245	0.237157	0.624963	NA	Dtd2	protein_coding
ENSMUSG00000020962		554.464	0.0179916	0.163655	0.109936	0.91246	0.955462	0.0197865	NA	Gtf2a1	protein_coding
ENSMUSG00000020964		1706.97	-0.214187	0.175585	-1.21985	0.222523	0.424797	0.371819	NA	Sel1l	protein_coding
ENSMUSG00000020973		127.646	-0.252971	0.217456	-1.16332	0.2447	0.450776	0.346039	NA	Dnaaf2	protein_coding
ENSMUSG00000020974		452.91	0.135336	0.141413	0.957026	0.338554	0.549439	0.260081	NA	Pole2	protein_coding
ENSMUSG00000020978		1521.88	-0.13886	0.129439	-1.07278	0.283368	0.492733	0.307388	NA	Klhdc2	protein_coding
ENSMUSG00000020982		1129.33	-0.303755	0.125332	-2.42361	0.0153673	0.0675631	1.17029	NA	Nemf	protein_coding
ENSMUSG00000020986		778.352	-0.0436952	0.174975	-0.249722	0.802802	0.89618	0.0476048	NA	Sec23a	protein_coding
ENSMUSG00000020988		495.683	-0.0452723	0.14784	-0.306226	0.759433	0.870741	0.0601112	NA	L2hgdh	protein_coding
ENSMUSG00000020993		840.678	-0.213706	0.149969	-1.425	0.154156	0.338298	0.470701	NA	Trappc6b	protein_coding
ENSMUSG00000020994		2076.21	-0.0747936	0.158819	-0.470936	0.637686	0.7908	0.101933	NA	Pnn	protein_coding
ENSMUSG00000021000		2669.58	-0.250583	0.118065	-2.12241	0.0338035	0.120562	0.918789	NA	Mia2	protein_coding
ENSMUSG00000021012		2254.18	0.0751938	0.12626	0.595547	0.551478	0.729318	0.137083	NA	Zc3h14	protein_coding
ENSMUSG00000021018		1375.16	-0.221441	0.16698	-1.32615	0.18479	0.379905	0.420325	NA	Polr2h	protein_coding
ENSMUSG00000021022		814.855	-0.193946	0.134894	-1.43776	0.150501	0.332649	0.478014	NA	Ppp2r3c	protein_coding
ENSMUSG00000021023		460.081	-0.115304	0.144631	-0.797225	0.42532	0.630007	0.200654	NA	Prorp	protein_coding
ENSMUSG00000021024		6181	-0.477141	0.161919	-2.9468	0.00321085	0.0203896	1.69059	NA	Psma6	protein_coding
ENSMUSG00000021025		4426.77	-0.0510295	0.153131	-0.333241	0.738952	0.857693	0.0666683	NA	Nfkbia	protein_coding
ENSMUSG00000021027		1033.34	0.339553	0.226619	1.49835	0.134043	0.307961	0.511504	NA	Ralgapa1	protein_coding
ENSMUSG00000021028		234.36	-0.2246	0.168939	-1.32947	0.183692	0.378645	0.421768	NA	Mbip	protein_coding
ENSMUSG00000021033		275.781	1.12491	0.176168	6.38545	1.71e-10	1.05e-08	7.98074	p-value and log2FC	Gstz1	protein_coding
ENSMUSG00000021036		1351.98	-0.330287	0.107445	-3.07399	0.00211214	0.0146996	1.8327	NA	Sptlc2	protein_coding
ENSMUSG00000021037		3297.06	-0.175693	0.163856	-1.07224	0.283611	0.492946	0.307201	NA	Ahsa1	protein_coding
ENSMUSG00000021038		679.124	0.0561552	0.128425	0.43726	0.661923	0.808221	0.0924699	NA	Vipas39	protein_coding
ENSMUSG00000021039		2609.45	-0.115714	0.114053	-1.01456	0.310317	0.522295	0.282084	NA	Snw1	protein_coding
ENSMUSG00000021040		1123.57	-0.419791	0.171775	-2.44384	0.0145317	0.0646888	1.18917	NA	Slirp	protein_coding
ENSMUSG00000021044		275.696	0.233024	0.161745	1.44069	0.149674	0.331335	0.479732	NA	Adck1	protein_coding
ENSMUSG00000021048		4506.7	-0.203275	0.161785	-1.25645	0.208951	0.410465	0.386724	NA	Mthfd1	protein_coding
ENSMUSG00000021051		1215.42	0.115583	0.130639	0.884751	0.376291	0.585393	0.232552	NA	Ppp2r5e	protein_coding
ENSMUSG00000021054		2081.17	0.338801	0.11449	2.95923	0.0030841	0.0197452	1.70454	NA	Sgpp1	protein_coding
ENSMUSG00000021065		670.404	-0.118624	0.146343	-0.810591	0.4176	0.622477	0.205876	NA	Fut8	protein_coding
ENSMUSG00000021067		1372.65	-0.177135	0.107281	-1.65114	0.098711	0.25279	0.59724	NA	Sav1	protein_coding
ENSMUSG00000021068		861.695	0.243171	0.212061	1.14671	0.251504	0.458791	0.338385	NA	Nin	protein_coding
ENSMUSG00000021072		3602.96	-0.341754	0.113232	-3.01819	0.00254292	0.0170434	1.76844	NA	Tmx1	protein_coding
ENSMUSG00000021076		2197.87	-0.064618	0.134479	-0.480506	0.630868	0.786281	0.104422	NA	Actr10	protein_coding
ENSMUSG00000021079		508.095	-0.213044	0.194487	-1.09542	0.273333	0.48243	0.316566	NA	Timm9	protein_coding
ENSMUSG00000021094		651.226	-0.238479	0.193193	-1.23441	0.217052	0.418921	0.377868	NA	Dhrs7	protein_coding
ENSMUSG00000021096		1980.88	-0.114981	0.103086	-1.11539	0.264683	0.473417	0.324756	NA	Ppm1a	protein_coding
ENSMUSG00000021102		2272.1	-0.348479	0.188496	-1.84873	0.0644968	0.188925	0.723711	NA	Glrx5	protein_coding
ENSMUSG00000021103		978.313	0.0828219	0.152605	0.542721	0.587322	0.754417	0.122388	NA	Mnat1	protein_coding
ENSMUSG00000021108		5638.36	0.120241	0.12062	0.996853	0.318836	0.531542	0.274462	NA	Prkch	protein_coding
ENSMUSG00000021109		11891.5	0.447531	0.139111	3.21708	0.00129502	0.00997693	2.001	p-value	Hif1a	protein_coding
ENSMUSG00000021111		4333.19	-0.220731	0.141476	-1.5602	0.118712	0.28537	0.544592	NA	Papola	protein_coding
ENSMUSG00000021112		486.542	0.0286616	0.188939	0.151698	0.879425	0.93768	0.0279451	NA	Mpp5	protein_coding
ENSMUSG00000021113		726.999	-0.182163	0.125977	-1.44599	0.148179	0.32938	0.482303	NA	Snapc1	protein_coding
ENSMUSG00000021114		1396.33	-0.0919731	0.13396	-0.686573	0.492352	0.683717	0.165124	NA	Atp6v1d	protein_coding
ENSMUSG00000021115		1845.49	0.0456363	0.12556	0.363462	0.71626	0.842495	0.0744324	NA	Vrk1	protein_coding
ENSMUSG00000021116		7463.44	-0.176904	0.121516	-1.45581	0.145446	0.325874	0.486951	NA	Eif2s1	protein_coding
ENSMUSG00000021120		98.4654	-0.021802	0.273535	-0.0797048	0.936472	0.966945	0.0145982	NA	Pigh	protein_coding
ENSMUSG00000021123		105.022	-0.118823	0.218491	-0.543836	0.586555	0.753908	0.122682	NA	Rdh12	protein_coding
ENSMUSG00000021124		1299.01	0.023103	0.160215	0.1442	0.885343	0.940498	0.0266421	NA	Vti1b	protein_coding
ENSMUSG00000021127		1303.53	-0.223312	0.168732	-1.32347	0.185679	0.380963	0.419118	NA	Zfp36l1	protein_coding
ENSMUSG00000021131		5646.67	-0.401697	0.180266	-2.22836	0.0258568	0.0996171	1.00167	NA	Erh	protein_coding
ENSMUSG00000021133		1132.31	0.199006	0.151098	1.31706	0.187818	0.383878	0.415806	NA	Susd6	protein_coding
ENSMUSG00000021134		3670.31	-0.287025	0.111909	-2.5648	0.0103234	0.0503478	1.29802	NA	Srsf5	protein_coding
ENSMUSG00000021140		402.781	0.437556	0.196465	2.22715	0.0259374	0.0998365	1.00071	NA	Pcnx	protein_coding
ENSMUSG00000021143		694.357	0.236892	0.137272	1.72572	0.0843987	0.226596	0.644749	NA	Pacs2	protein_coding
ENSMUSG00000021144		3910.05	0.52209	0.108922	4.79324	1.64e-06	3.74e-05	4.42659	p-value and log2FC	Mta1	protein_coding
ENSMUSG00000021147		749.739	0.178712	0.144759	1.23455	0.216998	0.418921	0.377868	NA	Wdr37	protein_coding
ENSMUSG00000021149		4528.04	-0.08933	0.126361	-0.706943	0.479602	0.673603	0.171596	NA	Gtpbp4	protein_coding
ENSMUSG00000021156		801.853	0.0977361	0.135527	0.721157	0.470813	0.668179	0.175107	NA	Zmynd11	protein_coding
ENSMUSG00000021171		1581.27	0.236089	0.136431	1.73046	0.083548	0.224966	0.647883	NA	Esyt2	protein_coding
ENSMUSG00000021175		1378.95	0.333826	0.115565	2.88863	0.00386923	0.0236819	1.62558	NA	Cdca7l	protein_coding
ENSMUSG00000021176		104.941	0.210457	0.251779	0.835878	0.403223	0.609094	0.215316	NA	Efcab11	protein_coding
ENSMUSG00000021177		1071.05	0.356672	0.129157	2.76154	0.00575298	0.0320262	1.49449	NA	Tdp1	protein_coding
ENSMUSG00000021178		5095.57	-0.354903	0.142192	-2.49593	0.0125627	0.0580618	1.23611	NA	Psmc1	protein_coding
ENSMUSG00000021179		667.619	-0.219029	0.134253	-1.63147	0.102792	0.259963	0.585089	NA	Nrde2	protein_coding
ENSMUSG00000021182		637.15	0.167808	0.197691	0.848836	0.395972	0.602462	0.220071	NA	Ccdc88c	protein_coding
ENSMUSG00000021185		711.403	0.670159	0.187468	3.57479	0.000350514	0.00350307	2.45555	p-value and log2FC	Dglucy	protein_coding
ENSMUSG00000021188		484.614	-0.0855405	0.219281	-0.390095	0.696467	0.831502	0.0801369	NA	Trip11	protein_coding
ENSMUSG00000021189		710.588	-0.12322	0.145682	-0.845809	0.397659	0.603833	0.219083	NA	Atxn3	protein_coding
ENSMUSG00000021190		414.74	0.0617851	0.144534	0.427478	0.669031	0.813225	0.0897894	NA	Lgmn	protein_coding
ENSMUSG00000021192		542.35	0.123114	0.127759	0.963646	0.335224	0.546892	0.262098	NA	Golga5	protein_coding
ENSMUSG00000021193		2838.78	-0.252556	0.141922	-1.77954	0.0751516	0.209068	0.679713	NA	Pitrm1	protein_coding
ENSMUSG00000021196		9676.68	-0.693656	0.171075	-4.0547	5.02e-05	0.000703071	3.153	p-value and log2FC	Pfkp	protein_coding
ENSMUSG00000021200		351.08	1.87175	0.275794	6.78676	1.15e-11	8.09e-10	9.09225	p-value and log2FC	Asb2	protein_coding
ENSMUSG00000021211		13.5519	0.557741	0.513415	1.08634	0.27733	0.486852	0.312603	log2FC	Akr1c12	protein_coding
ENSMUSG00000021213		65.0927	-0.168262	0.286032	-0.588263	0.556356	0.731673	0.135683	NA	Akr1c13	protein_coding
ENSMUSG00000021214		14.9998	0.77339	0.503521	1.53596	0.124547	0.294242	0.531295	log2FC	Akr1c18	protein_coding
ENSMUSG00000021215		1277.71	-0.185121	0.143277	-1.29205	0.19634	0.394832	0.403588	NA	Net1	protein_coding
ENSMUSG00000021218		12438.1	0.177016	0.101862	1.73781	0.0822442	0.222636	0.652405	NA	Gdi2	protein_coding
ENSMUSG00000021222		371.267	0.435769	0.159582	2.73069	0.00632018	0.0344267	1.4631	NA	Dcaf4	protein_coding
ENSMUSG00000021224		353.635	-0.320635	0.166602	-1.92456	0.0542847	0.167591	0.775749	NA	Numb	protein_coding
ENSMUSG00000021226		138.699	-0.393913	0.228717	-1.72227	0.0850198	0.227481	0.643055	NA	Acot2	protein_coding
ENSMUSG00000021235		469.219	-0.217017	0.137061	-1.58336	0.11334	0.277621	0.556547	NA	Coq6	protein_coding
ENSMUSG00000021236		600.218	0.257888	0.169766	1.51908	0.128742	0.300517	0.522131	NA	Entpd5	protein_coding
ENSMUSG00000021240		268.592	-0.140375	0.217193	-0.646314	0.518076	0.703658	0.152639	NA	Abcd4	protein_coding
ENSMUSG00000021241		566.262	-0.330465	0.169915	-1.94489	0.0517886	0.16221	0.789922	NA	Isca2	protein_coding
ENSMUSG00000021242		11169	0.370168	0.123155	3.00572	0.00264955	0.0175184	1.75651	NA	Npc2	protein_coding
ENSMUSG00000021243		1654.9	-0.184751	0.145321	-1.27133	0.203611	0.403329	0.39434	NA	Fcf1	protein_coding
ENSMUSG00000021244		1116.34	-0.0927192	0.194278	-0.47725	0.633184	0.787718	0.103629	NA	Ylpm1	protein_coding
ENSMUSG00000021245		270.909	0.297265	0.202766	1.46605	0.142635	0.321563	0.492734	NA	Mlh3	protein_coding
ENSMUSG00000021248		4171.38	-0.0256997	0.104835	-0.245144	0.806345	0.898357	0.0465511	NA	Tmed10	protein_coding
ENSMUSG00000021250		123.396	-0.12996	0.227975	-0.570061	0.568637	0.739869	0.130845	NA	Fos	protein_coding
ENSMUSG00000021252		3567.21	0.121103	0.104242	1.16174	0.24534	0.451464	0.345377	NA	Erg28	protein_coding
ENSMUSG00000021254		514.996	0.42949	0.159981	2.68463	0.00726109	0.0383407	1.41634	NA	Gpatch2l	protein_coding
ENSMUSG00000021257		282.427	0.115757	0.175255	0.660506	0.508929	0.697391	0.156524	NA	Angel1	protein_coding
ENSMUSG00000021258		1744.9	-0.0771283	0.141331	-0.54573	0.585252	0.753283	0.123042	NA	Ccnk	protein_coding
ENSMUSG00000021262		2796.15	0.266525	0.134645	1.97947	0.0477633	0.152945	0.815465	NA	Evl	protein_coding
ENSMUSG00000021264		3272.6	0.0403742	0.100213	0.402886	0.687032	0.825675	0.0831909	NA	Yy1	protein_coding
ENSMUSG00000021265		73.4841	0.89139	0.251993	3.53736	0.000404147	0.00395301	2.40307	p-value and log2FC	Slc25a29	protein_coding
ENSMUSG00000021266		2168.92	-0.321438	0.106264	-3.0249	0.00248715	0.0167581	1.77577	NA	Wars	protein_coding
ENSMUSG00000021270		25612.3	-0.540015	0.135722	-3.97882	6.93e-05	0.000922892	3.03485	p-value and log2FC	Hsp90aa1	protein_coding
ENSMUSG00000021271		182.064	0.46942	0.238286	1.96999	0.0488397	0.155412	0.808516	NA	Zfp839	protein_coding
ENSMUSG00000021273		3436.77	0.0195639	0.133415	0.146639	0.883417	0.939862	0.0269357	NA	Fdft1	protein_coding
ENSMUSG00000021276		1888.27	-0.472366	0.152124	-3.10514	0.00190187	0.0135845	1.86696	NA	Cinp	protein_coding
ENSMUSG00000021277		1008.91	0.281866	0.191628	1.4709	0.141318	0.319515	0.495508	NA	Traf3	protein_coding
ENSMUSG00000021279		499.028	-0.327601	0.183553	-1.78478	0.0742977	0.207886	0.682174	NA	Cdc42bpb	protein_coding
ENSMUSG00000021282		9103.6	-0.367208	0.10186	-3.60501	0.00031214	0.00317582	2.49814	p-value	Eif5	protein_coding
ENSMUSG00000021285		473.429	0.463847	0.172318	2.69181	0.00710653	0.037701	1.42365	NA	Ppp1r13b	protein_coding
ENSMUSG00000021286		112.434	-0.235095	0.221296	-1.06235	0.288075	0.498146	0.302643	NA	Zfyve21	protein_coding
ENSMUSG00000021287		155.088	0.372752	0.218438	1.70645	0.0879246	0.232497	0.633584	NA	Xrcc3	protein_coding
ENSMUSG00000021288		1330.42	-0.0342065	0.121436	-0.281684	0.778186	0.881394	0.0548298	NA	Klc1	protein_coding
ENSMUSG00000021290		1978.03	0.20452	0.200526	1.01992	0.307766	0.519544	0.284377	NA	Atp5mpl	protein_coding
ENSMUSG00000021298		1227.71	0.00265199	0.120109	0.0220798	0.982384	0.992353	0.0033339	NA	Gpr132	protein_coding
ENSMUSG00000021302		592.838	-0.17231	0.12359	-1.39421	0.163255	0.350936	0.454773	NA	Ggps1	protein_coding
ENSMUSG00000021311		1178.73	0.319963	0.186149	1.71885	0.0856415	0.228482	0.641147	NA	Mtr	protein_coding
ENSMUSG00000021326		3622.97	0.221102	0.104802	2.10972	0.0348826	0.122985	0.910147	NA	Trim27	protein_coding
ENSMUSG00000021327		266.882	0.373511	0.162017	2.30538	0.0211454	0.0861945	1.06452	NA	Zkscan3	protein_coding
ENSMUSG00000021339		1139.34	-0.213738	0.134343	-1.59098	0.111613	0.275078	0.560545	NA	Mrs2	protein_coding
ENSMUSG00000021356		15130	0.366137	0.151056	2.42386	0.0153567	0.0675616	1.1703	NA	Irf4	protein_coding
ENSMUSG00000021357		1793.98	0.274202	0.133778	2.04967	0.0403964	0.136183	0.865876	NA	Exoc2	protein_coding
ENSMUSG00000021361		3432.4	-0.0742075	0.126879	-0.584869	0.558636	0.733129	0.134819	NA	Tmem14c	protein_coding
ENSMUSG00000021365		808.991	-0.093985	0.16158	-0.581663	0.560794	0.734921	0.13376	NA	Nedd9	protein_coding
ENSMUSG00000021366		588.288	-0.066842	0.227375	-0.293973	0.768779	0.875331	0.0578274	NA	Hivep1	protein_coding
ENSMUSG00000021368		307.651	-0.166974	0.152657	-1.09379	0.274048	0.48302	0.316035	NA	Tbc1d7	protein_coding
ENSMUSG00000021371		941.161	-0.205561	0.130718	-1.57256	0.115822	0.281458	0.550587	NA	Mcur1	protein_coding
ENSMUSG00000021374		3188.59	0.0280836	0.199401	0.14084	0.887996	0.941792	0.026045	NA	Nup153	protein_coding
ENSMUSG00000021376		100.797	0.338845	0.256189	1.32263	0.185957	0.381225	0.418819	NA	Tpmt	protein_coding
ENSMUSG00000021377		4402.36	-0.111056	0.181675	-0.611287	0.54101	0.721773	0.141599	NA	Dek	protein_coding
ENSMUSG00000021384		475.243	0.592553	0.18741	3.1618	0.001568	0.011664	1.93315	log2FC	Susd3	protein_coding
ENSMUSG00000021385		467.525	-0.201232	0.132102	-1.5233	0.127683	0.2988	0.52462	NA	Ippk	protein_coding
ENSMUSG00000021391		296.675	0.100295	0.153369	0.653946	0.513146	0.700429	0.154636	NA	Cenpp	protein_coding
ENSMUSG00000021392		733.884	-0.361377	0.165993	-2.17706	0.0294762	0.109216	0.961712	NA	Nol8	protein_coding
ENSMUSG00000021395		1545.51	0.096538	0.117918	0.818684	0.412967	0.618202	0.20887	NA	Spin1	protein_coding
ENSMUSG00000021400		1809.83	-0.0391727	0.126117	-0.310606	0.7561	0.86839	0.061285	NA	Wrnip1	protein_coding
ENSMUSG00000021408		1195.4	-0.376625	0.147406	-2.55502	0.0106181	0.051292	1.28995	NA	Ripk1	protein_coding
ENSMUSG00000021413		1082.9	0.0231418	0.176269	0.131287	0.895548	0.945653	0.0242683	NA	Prpf4b	protein_coding
ENSMUSG00000021417		1599.71	0.349193	0.129258	2.70151	0.00690247	0.0369661	1.4322	NA	Eci2	protein_coding
ENSMUSG00000021418		300.959	-0.2985	0.193637	-1.54155	0.123184	0.292313	0.534151	NA	Rpp40	protein_coding
ENSMUSG00000021420		419.289	0.196797	0.164831	1.19394	0.232503	0.436303	0.360212	NA	Fars2	protein_coding
ENSMUSG00000021427		5877.08	-0.402071	0.110099	-3.65189	0.000260312	0.00273341	2.56329	p-value	Ssr1	protein_coding
ENSMUSG00000021428		948.632	-0.23616	0.119681	-1.97324	0.0484677	0.154567	0.810883	NA	Riok1	protein_coding
ENSMUSG00000021431		463.526	0.202471	0.147417	1.37346	0.169608	0.359017	0.444886	NA	Snrnp48	protein_coding
ENSMUSG00000021432		315.602	-0.33069	0.153702	-2.1515	0.0314367	0.114179	0.942413	NA	Slc35b3	protein_coding
ENSMUSG00000021451		2672.77	0.462352	0.145172	3.18485	0.00144827	0.010869	1.96381	NA	Sema4d	protein_coding
ENSMUSG00000021453		110.472	-1.16056	0.344053	-3.37321	0.000742971	0.00634494	2.19757	p-value and log2FC	Gadd45g	protein_coding
ENSMUSG00000021458		467.398	-0.124549	0.165634	-0.75195	0.452081	0.65515	0.183659	NA	Aopep	protein_coding
ENSMUSG00000021460		556.751	-0.0624812	0.165095	-0.378456	0.705092	0.835823	0.0778858	NA	Auh	protein_coding
ENSMUSG00000021461		369.356	0.0351807	0.153563	0.229097	0.818794	0.903994	0.0438344	NA	Fancc	protein_coding
ENSMUSG00000021466		784.927	-0.0580324	0.191284	-0.303384	0.761597	0.871706	0.0596301	NA	Ptch1	protein_coding
ENSMUSG00000021468		1246.9	-0.297665	0.112273	-2.65128	0.00801883	0.0413978	1.38302	NA	Sptlc1	protein_coding
ENSMUSG00000021470		332.77	-0.209086	0.179683	-1.16364	0.244571	0.450774	0.346042	NA	Ercc6l2	protein_coding
ENSMUSG00000021474		3054.35	-0.264883	0.140015	-1.89182	0.0585154	0.176153	0.754109	NA	Sfxn1	protein_coding
ENSMUSG00000021476		224.036	-0.139943	0.177237	-0.789578	0.429774	0.634213	0.197765	NA	Habp4	protein_coding
ENSMUSG00000021477		250.729	-0.283101	0.223308	-1.26776	0.204883	0.404823	0.392735	NA	Ctsl	protein_coding
ENSMUSG00000021481		277.403	-0.168306	0.175825	-0.957238	0.338447	0.549439	0.260081	NA	Zfp346	protein_coding
ENSMUSG00000021482		576.608	-0.353544	0.177081	-1.99652	0.0458777	0.148263	0.828967	NA	Prxl2c	protein_coding
ENSMUSG00000021484		5320.09	-0.264924	0.123565	-2.14401	0.032032	0.115796	0.936308	NA	Lman2	protein_coding
ENSMUSG00000021485		316.871	0.883586	0.184131	4.79869	1.6e-06	3.66e-05	4.43644	p-value and log2FC	Mxd3	protein_coding
ENSMUSG00000021486		10884	-0.37388	0.149185	-2.50614	0.0122056	0.0568771	1.24506	NA	Prelid1	protein_coding
ENSMUSG00000021488		1895.26	0.0623022	0.196194	0.317554	0.750823	0.865561	0.0627024	NA	Nsd1	protein_coding
ENSMUSG00000021493		139.595	0.300702	0.23983	1.25381	0.209911	0.411471	0.38566	NA	Pdlim7	protein_coding
ENSMUSG00000021494		1632.26	0.209352	0.134237	1.55957	0.118863	0.285462	0.544452	NA	Ddx41	protein_coding
ENSMUSG00000021496		446.898	0.0925911	0.187102	0.49487	0.620692	0.7791	0.108407	NA	Pcbd2	protein_coding
ENSMUSG00000021497		619.826	-0.30585	0.170592	-1.79288	0.0729925	0.205252	0.687712	NA	Txndc15	protein_coding
ENSMUSG00000021500		3695.36	-0.102863	0.143061	-0.719014	0.472132	0.669077	0.174524	NA	Ddx46	protein_coding
ENSMUSG00000021501		379.132	-0.039585	0.177791	-0.222649	0.823809	0.906279	0.0427382	NA	Caml	protein_coding
ENSMUSG00000021504		227.002	-0.0717095	0.182138	-0.39371	0.693795	0.829287	0.0812949	NA	B4galt7	protein_coding
ENSMUSG00000021510		212.316	0.151815	0.226115	0.671405	0.501963	0.692048	0.159864	NA	Zfp729a	protein_coding
ENSMUSG00000021518		1457.89	-0.322855	0.133301	-2.422	0.0154352	0.0676724	1.16959	NA	Ptdss1	protein_coding
ENSMUSG00000021519		335.144	-0.151861	0.163279	-0.930065	0.352337	0.563496	0.249109	NA	Mterf3	protein_coding
ENSMUSG00000021520		1963.16	-0.171457	0.179423	-0.9556	0.339274	0.55026	0.259432	NA	Uqcrb	protein_coding
ENSMUSG00000021532		683.208	-0.514482	0.133537	-3.85272	0.000116812	0.00140368	2.85273	p-value and log2FC	Fastkd3	protein_coding
ENSMUSG00000021537		2174.83	0.00189506	0.185794	0.0101998	0.991862	0.996165	0.00166874	NA	Cetn3	protein_coding
ENSMUSG00000021538		761.891	-1.97189	0.262535	-7.51095	5.87e-14	6.55e-12	11.1838	p-value and log2FC	Il9	protein_coding
ENSMUSG00000021540		298.46	0.00217373	0.162001	0.0134179	0.989294	0.995399	0.00200271	NA	Smad5	protein_coding
ENSMUSG00000021546		19666.4	-0.229959	0.105911	-2.17125	0.0299124	0.110488	0.956687	NA	Hnrnpk	protein_coding
ENSMUSG00000021548		980.471	0.308121	0.144158	2.13738	0.0325669	0.117264	0.930835	NA	Ccnh	protein_coding
ENSMUSG00000021549		1066.63	0.342494	0.155533	2.20207	0.0276606	0.104411	0.981253	NA	Rasa1	protein_coding
ENSMUSG00000021550		1696.48	-0.3358	0.152772	-2.19804	0.027946	0.105059	0.978567	NA	2210016F16Rik	protein_coding
ENSMUSG00000021555		946.81	-0.0907454	0.134124	-0.67658	0.498673	0.689478	0.16148	NA	Naa35	protein_coding
ENSMUSG00000021556		412.612	0.122002	0.181372	0.672662	0.501163	0.691508	0.160203	NA	Golm1	protein_coding
ENSMUSG00000021557		560.816	0.247488	0.164878	1.50103	0.133347	0.307228	0.51254	NA	Agtpbp1	protein_coding
ENSMUSG00000021569		2127.87	-0.159427	0.127459	-1.25081	0.211005	0.41251	0.384566	NA	Trip13	protein_coding
ENSMUSG00000021572		215.328	0.422663	0.195676	2.16001	0.0307716	0.112588	0.948506	NA	Cep72	protein_coding
ENSMUSG00000021576		2248.32	-0.241243	0.156824	-1.53831	0.123974	0.293434	0.53249	NA	Pdcd6	protein_coding
ENSMUSG00000021577		7711.76	0.176523	0.10662	1.65562	0.0977982	0.250958	0.600398	NA	Sdha	protein_coding
ENSMUSG00000021578		1091.26	-0.295693	0.117614	-2.51411	0.0119334	0.0559426	1.25226	NA	Ccdc127	protein_coding
ENSMUSG00000021583		1636.54	0.209794	0.156429	1.34115	0.179873	0.372978	0.428316	NA	Erap1	protein_coding
ENSMUSG00000021585		1861.61	-0.140393	0.135728	-1.03437	0.300963	0.512708	0.29013	NA	Cast	protein_coding
ENSMUSG00000021591		279.282	0.638996	0.166476	3.83838	0.000123849	0.00147256	2.83193	p-value and log2FC	Glrx	protein_coding
ENSMUSG00000021595		9011.61	-0.509525	0.123353	-4.13063	3.62e-05	0.00053704	3.26999	p-value and log2FC	Nsun2	protein_coding
ENSMUSG00000021597		512.287	-0.412113	0.137838	-2.98983	0.00279129	0.0182269	1.73929	NA	Slf1	protein_coding
ENSMUSG00000021598		1205.62	-0.363234	0.148338	-2.44869	0.0143375	0.0640933	1.19319	NA	Med10	protein_coding
ENSMUSG00000021606		2347.92	-0.11519	0.191144	-0.602633	0.546753	0.725242	0.139517	NA	Ndufs6	protein_coding
ENSMUSG00000021607		1345.04	-0.0380404	0.150688	-0.252445	0.800697	0.895043	0.0481562	NA	Mrpl36	protein_coding
ENSMUSG00000021608		943.49	0.0565534	0.126673	0.446451	0.655271	0.803384	0.0950768	NA	Lpcat1	protein_coding
ENSMUSG00000021610		4062.81	-0.228461	0.130915	-1.74511	0.080965	0.219936	0.657705	NA	Clptm1l	protein_coding
ENSMUSG00000021615		379.264	0.226806	0.175131	1.29506	0.195299	0.393543	0.405008	NA	Xrcc4	protein_coding
ENSMUSG00000021619		96.2933	0.169263	0.217378	0.778657	0.436182	0.639904	0.193885	NA	Atg10	protein_coding
ENSMUSG00000021621		1121.46	0.142724	0.116565	1.22442	0.220795	0.423569	0.373076	NA	Zcchc9	protein_coding
ENSMUSG00000021629		1645.91	-0.263273	0.125466	-2.09836	0.0358736	0.125176	0.902481	NA	Slc30a5	protein_coding
ENSMUSG00000021631		8.24628	-0.725545	0.754219	-0.961981	0.336059	0.547552	0.261575	log2FC	Mrps36-ps1	processed_pseudogene
ENSMUSG00000021635		720.015	-0.0204122	0.123518	-0.165257	0.868742	0.930899	0.0310973	NA	Rad17	protein_coding
ENSMUSG00000021636		88.4403	-0.214304	0.249871	-0.857658	0.391081	0.598757	0.222749	NA	Marveld2	protein_coding
ENSMUSG00000021639		674.948	-0.203361	0.131195	-1.55007	0.121126	0.289245	0.538735	NA	Gtf2h2	protein_coding
ENSMUSG00000021643		126.234	0.0540898	0.256863	0.210578	0.833216	0.912109	0.0399531	NA	Serf1	protein_coding
ENSMUSG00000021645		1531.67	-0.339393	0.148058	-2.29229	0.0218887	0.088549	1.05282	NA	Smn1	protein_coding
ENSMUSG00000021646		233.192	0.571303	0.175389	3.25734	0.00112462	0.00891442	2.04991	p-value and log2FC	Mccc2	protein_coding
ENSMUSG00000021650		1310.47	-0.108058	0.110321	-0.97949	0.327338	0.540561	0.267155	NA	Ptcd2	protein_coding
ENSMUSG00000021660		18020.5	0.106846	0.136159	0.784717	0.432619	0.636822	0.195982	NA	Btf3	protein_coding
ENSMUSG00000021661		199.236	0.142598	0.181306	0.786503	0.431573	0.63593	0.196591	NA	Ankra2	protein_coding
ENSMUSG00000021665		973.175	0.122145	0.180398	0.677086	0.498352	0.689127	0.161701	NA	Hexb	protein_coding
ENSMUSG00000021666		987.07	-0.237133	0.1171	-2.02505	0.0428623	0.141528	0.849157	NA	Gfm2	protein_coding
ENSMUSG00000021668		416.27	-0.0745236	0.175954	-0.423542	0.6719	0.815208	0.0887316	NA	Polk	protein_coding
ENSMUSG00000021669		1452.91	-0.18528	0.140149	-1.32202	0.186162	0.381342	0.418686	NA	Col4a3bp	protein_coding
ENSMUSG00000021670		6732.77	-0.0854123	0.124559	-0.685719	0.49289	0.684278	0.164768	NA	Hmgcr	protein_coding
ENSMUSG00000021671		508.136	-0.115133	0.159602	-0.721379	0.470676	0.668179	0.175107	NA	Poc5	protein_coding
ENSMUSG00000021676		603.501	0.609537	0.19965	3.05302	0.00226548	0.0154907	1.80993	log2FC	Iqgap2	protein_coding
ENSMUSG00000021678		126.709	0.935584	0.223845	4.1796	2.92e-05	0.000447233	3.34947	p-value and log2FC	F2rl1	protein_coding
ENSMUSG00000021681		1826.22	-0.0326003	0.152221	-0.214165	0.830419	0.910984	0.040489	NA	Aggf1	protein_coding
ENSMUSG00000021686		2056.64	-0.052326	0.169623	-0.308484	0.757714	0.869457	0.0607518	NA	Ap3b1	protein_coding
ENSMUSG00000021687		246.249	-0.0451465	0.192598	-0.234407	0.814669	0.901584	0.044994	NA	Scamp1	protein_coding
ENSMUSG00000021690		381.547	-0.526329	0.169596	-3.10342	0.00191299	0.0136312	1.86547	log2FC	Jmy	protein_coding
ENSMUSG00000021692		518.454	-0.401312	0.153488	-2.61462	0.00893264	0.0447469	1.34924	NA	Dimt1	protein_coding
ENSMUSG00000021693		1169.15	0.0474414	0.117187	0.404834	0.685599	0.824929	0.0835835	NA	Kif2a	protein_coding
ENSMUSG00000021694		387.949	-0.154119	0.20447	-0.753748	0.451	0.654115	0.184346	NA	Ercc8	protein_coding
ENSMUSG00000021697		516.536	0.430911	0.139553	3.08781	0.0020164	0.0142035	1.8476	NA	Depdc1b	protein_coding
ENSMUSG00000021699		1370.1	0.481752	0.133293	3.61425	0.000301223	0.00308253	2.51109	p-value	Pde4d	protein_coding
ENSMUSG00000021701		365.96	-0.130004	0.166768	-0.77955	0.435656	0.639625	0.194074	NA	Plk2	protein_coding
ENSMUSG00000021703		411.564	0.17126	0.194754	0.879366	0.379203	0.587865	0.230723	NA	Serinc5	protein_coding
ENSMUSG00000021706		289.021	0.0130471	0.204631	0.0637595	0.949162	0.973622	0.0116094	NA	Zfyve16	protein_coding
ENSMUSG00000021707		1835.96	-0.175054	0.165234	-1.05943	0.289405	0.499764	0.301235	NA	Dhfr	protein_coding
ENSMUSG00000021709		2691.15	0.0924682	0.178907	0.51685	0.605261	0.768334	0.11445	NA	Erbin	protein_coding
ENSMUSG00000021710		582.725	-0.398838	0.14176	-2.81348	0.00490091	0.0283554	1.54736	NA	Nln	protein_coding
ENSMUSG00000021711		673.476	-0.247049	0.148493	-1.66371	0.0961711	0.247471	0.606475	NA	Trappc13	protein_coding
ENSMUSG00000021712		469.906	-0.114205	0.176185	-0.648211	0.516848	0.702798	0.153169	NA	Trim23	protein_coding
ENSMUSG00000021713		512.548	0.149956	0.166922	0.898361	0.368993	0.579243	0.237139	NA	Ppwd1	protein_coding
ENSMUSG00000021714		384.807	0.0785507	0.155805	0.504161	0.614148	0.774719	0.110856	NA	Cenpk	protein_coding
ENSMUSG00000021715		805.577	-0.0349048	0.146539	-0.238195	0.81173	0.900889	0.0453287	NA	Cwc27	protein_coding
ENSMUSG00000021716		482.943	-0.0792251	0.166634	-0.475444	0.63447	0.788307	0.103305	NA	Srek1ip1	protein_coding
ENSMUSG00000021725		176.665	0.496344	0.190521	2.6052	0.00918218	0.0457263	1.33983	NA	Parp8	protein_coding
ENSMUSG00000021728		8116.3	0.0954225	0.106404	0.896792	0.36983	0.579783	0.236735	NA	Emb	protein_coding
ENSMUSG00000021731		2046.87	-0.0289744	0.134666	-0.215157	0.829645	0.910332	0.0408	NA	Mrps30	protein_coding
ENSMUSG00000021733		1478.51	-0.375278	0.173391	-2.16435	0.0304375	0.111696	0.951963	NA	Slc4a7	protein_coding
ENSMUSG00000021737		3187.58	-0.53687	0.155268	-3.45769	0.000544818	0.00501549	2.29969	p-value and log2FC	Psmd6	protein_coding
ENSMUSG00000021738		324.972	0.0620977	0.205111	0.302752	0.762079	0.871853	0.059557	NA	Atxn7	protein_coding
ENSMUSG00000021748		2328.37	-0.0326166	0.131058	-0.248872	0.80346	0.896618	0.0473924	NA	Pdhb	protein_coding
ENSMUSG00000021752		153.42	0.281797	0.181866	1.54947	0.121268	0.289457	0.538415	NA	Kctd6	protein_coding
ENSMUSG00000021754		1205.52	-0.576773	0.149414	-3.86023	0.000113279	0.00136769	2.86401	p-value and log2FC	Map3k1	protein_coding
ENSMUSG00000021756		1008.96	0.277279	0.20726	1.33783	0.180951	0.374365	0.426705	NA	Il6st	protein_coding
ENSMUSG00000021759		71.6576	-1.22929	0.292182	-4.20728	2.58e-05	0.000406257	3.3912	p-value and log2FC	Plpp1	protein_coding
ENSMUSG00000021764		1504.68	-0.139611	0.187203	-0.74577	0.455806	0.658171	0.181661	NA	Ndufs4	protein_coding
ENSMUSG00000021770		264.793	-0.269154	0.176033	-1.529	0.126266	0.296265	0.52832	NA	Samd8	protein_coding
ENSMUSG00000021771		7939.4	-0.208767	0.103443	-2.0182	0.0435709	0.142993	0.844686	NA	Vdac2	protein_coding
ENSMUSG00000021773		279.358	0.181094	0.173676	1.04271	0.297082	0.508609	0.293616	NA	Comtd1	protein_coding
ENSMUSG00000021774		1787.94	-0.186279	0.131676	-1.41468	0.157163	0.342454	0.465398	NA	Ube2e1	protein_coding
ENSMUSG00000021775		279.31	0.590612	0.161443	3.65833	0.000253867	0.00268238	2.57148	p-value and log2FC	Nr1d2	protein_coding
ENSMUSG00000021785		807.02	0.388784	0.124584	3.12067	0.00180443	0.0130221	1.88532	NA	Ngly1	protein_coding
ENSMUSG00000021786		369.803	0.14257	0.147721	0.965131	0.334479	0.546397	0.262492	NA	Oxsm	protein_coding
ENSMUSG00000021792		361.949	0.110643	0.196327	0.563564	0.573051	0.743523	0.128706	NA	Prxl2a	protein_coding
ENSMUSG00000021794		8522.11	0.337004	0.141133	2.38784	0.0169476	0.072863	1.13749	NA	Glud1	protein_coding
ENSMUSG00000021796		379.288	-0.728408	0.169505	-4.29725	1.73e-05	0.000285049	3.54508	p-value and log2FC	Bmpr1a	protein_coding
ENSMUSG00000021807		3861.25	0.148356	0.143784	1.0318	0.302166	0.513985	0.289049	NA	Rtraf	protein_coding
ENSMUSG00000021809		134.088	-0.134898	0.234616	-0.574972	0.56531	0.738155	0.131852	NA	Nudt13	protein_coding
ENSMUSG00000021810		2436.06	-0.14287	0.119359	-1.19697	0.231316	0.434824	0.361687	NA	Ecd	protein_coding
ENSMUSG00000021811		2766.7	0.142169	0.12666	1.12244	0.261675	0.470286	0.327638	NA	Dnajc9	protein_coding
ENSMUSG00000021814		2699.28	-0.29254	0.117258	-2.49485	0.012601	0.0582125	1.23498	NA	Anxa7	protein_coding
ENSMUSG00000021816		2988.08	0.29116	0.109759	2.65272	0.00798453	0.0413437	1.38359	NA	Ppp3cb	protein_coding
ENSMUSG00000021819		677.284	-0.537137	0.182246	-2.94732	0.00320539	0.0203717	1.69097	log2FC	Zswim8	protein_coding
ENSMUSG00000021820		489.783	0.376656	0.142152	2.64967	0.00805712	0.0415289	1.38165	NA	Camk2g	protein_coding
ENSMUSG00000021823		307.569	-0.499112	0.182453	-2.73557	0.00622723	0.0340774	1.46753	NA	Vcl	protein_coding
ENSMUSG00000021824		1384.85	-0.159506	0.133876	-1.19145	0.233478	0.437532	0.35899	NA	Ap3m1	protein_coding
ENSMUSG00000021830		402.341	0.484967	0.157064	3.08771	0.00201709	0.0142035	1.8476	NA	Txndc16	protein_coding
ENSMUSG00000021831		5138.68	-1.27308	0.167183	-7.61487	2.64e-14	3.27e-12	11.4856	p-value and log2FC	Ero1l	protein_coding
ENSMUSG00000021832		4524.47	-0.281335	0.123387	-2.28011	0.0226014	0.090566	1.04303	NA	Psmc6	protein_coding
ENSMUSG00000021840		3630.57	-0.198755	0.139114	-1.42872	0.153084	0.336308	0.473263	NA	Mapk1ip1l	protein_coding
ENSMUSG00000021843		755.607	-0.494543	0.133139	-3.71449	0.000203616	0.00224	2.64975	p-value	Ktn1	protein_coding
ENSMUSG00000021866		791.195	0.0830551	0.169772	0.489216	0.624689	0.781843	0.106881	NA	Anxa11	protein_coding
ENSMUSG00000021868		1604.98	-0.0428649	0.195616	-0.219127	0.826551	0.90841	0.0417183	NA	Ppif	protein_coding
ENSMUSG00000021870		1493.37	-0.0551115	0.169677	-0.324802	0.745331	0.862362	0.0643104	NA	Slmap	protein_coding
ENSMUSG00000021877		3005.92	0.14106	0.0989693	1.42529	0.154074	0.338191	0.470838	NA	Arf4	protein_coding
ENSMUSG00000021886		2578.12	-0.940699	0.112382	-8.37051	5.74e-17	1.1e-14	13.959	p-value and log2FC	Gpr65	protein_coding
ENSMUSG00000021890		1215.72	-0.295558	0.139	-2.12631	0.0334772	0.119608	0.922238	NA	Eaf1	protein_coding
ENSMUSG00000021891		786.017	-0.201033	0.124845	-1.61026	0.107342	0.268063	0.571763	NA	Mettl6	protein_coding
ENSMUSG00000021892		358.003	0.822531	0.174713	4.70789	2.5e-06	5.37e-05	4.26977	p-value and log2FC	Sh3bp5	protein_coding
ENSMUSG00000021893		841.338	-0.150823	0.137162	-1.09959	0.27151	0.480462	0.318341	NA	Capn7	protein_coding
ENSMUSG00000021895		1120.39	0.160417	0.13395	1.19759	0.231075	0.434587	0.361923	NA	Arhgef3	protein_coding
ENSMUSG00000021900		382.755	0.283737	0.151192	1.87666	0.0605641	0.180607	0.743265	NA	Btd	protein_coding
ENSMUSG00000021901		2045.63	0.0128276	0.117601	0.109078	0.913141	0.955829	0.01962	NA	Bap1	protein_coding
ENSMUSG00000021902		367.441	-0.138258	0.155689	-0.888038	0.37452	0.583801	0.233735	NA	Phf7	protein_coding
ENSMUSG00000021905		1065.52	-0.400583	0.171548	-2.3351	0.0195381	0.0809092	1.092	NA	Dph3	protein_coding
ENSMUSG00000021906		527.266	-0.0552206	0.145036	-0.380736	0.703399	0.834868	0.0783821	NA	Oxnad1	protein_coding
ENSMUSG00000021910		2775.25	-0.0765596	0.163707	-0.467662	0.640026	0.792148	0.101194	NA	Nisch	protein_coding
ENSMUSG00000021911		739.298	-0.251065	0.138481	-1.81299	0.0698329	0.199405	0.700264	NA	Parg	protein_coding
ENSMUSG00000021916		222.138	0.113627	0.206049	0.551453	0.581323	0.750421	0.124695	NA	Glt8d1	protein_coding
ENSMUSG00000021917		2164.1	-0.289999	0.167579	-1.73053	0.0835365	0.224966	0.647883	NA	Spcs1	protein_coding
ENSMUSG00000021918		421.621	-0.117774	0.155427	-0.757743	0.448605	0.652243	0.185591	NA	Nek4	protein_coding
[truncated: 8,159 more rows]

## Sheet: Figure 3d
Figure 3d
Row.names		baseMean	log2FoldChange	lfcSE	stat	pvalue	padj	Log10P	color	gene_name	gene_biotype
ENSMUSG00000000001		5270.53	0.188883	0.0666662	2.83327	0.00460747	0.0134196	1.87226	NA	Gnai3	protein_coding
ENSMUSG00000000028		1768.92	0.281813	0.0771685	3.65192	0.000260287	0.00110655	2.95603	p-value	Cdc45	protein_coding
ENSMUSG00000000056		655.608	-0.583474	0.103968	-5.61206	2e-08	2.18e-07	6.66104	p-value and log2FC	Narf	protein_coding
ENSMUSG00000000078		3523.62	-0.14815	0.0814819	-1.8182	0.0690334	0.131438	0.881279	NA	Klf6	protein_coding
ENSMUSG00000000085		174.013	0.242106	0.163962	1.4766	0.139784	0.232942	0.632752	NA	Scmh1	protein_coding
ENSMUSG00000000088		5066.24	0.316588	0.0709056	4.46492	8.01e-06	4.88e-05	4.31124	p-value	Cox5a	protein_coding
ENSMUSG00000000125		152.922	0.364677	0.228689	1.59464	0.110793	0.194193	0.711766	NA	Wnt3	protein_coding
ENSMUSG00000000131		3353.88	-0.00217532	0.0967278	-0.0224891	0.982058	0.988171	0.00516811	NA	Xpo6	protein_coding
ENSMUSG00000000134		676.022	-0.049704	0.113708	-0.43712	0.662025	0.75663	0.121116	NA	Tfe3	protein_coding
ENSMUSG00000000142		152.63	-0.103719	0.178501	-0.581056	0.561203	0.675119	0.17062	NA	Axin2	protein_coding
ENSMUSG00000000148		456.779	0.251763	0.116939	2.15294	0.0313237	0.0683574	1.16521	NA	Brat1	protein_coding
ENSMUSG00000000149		536.822	-0.0832699	0.114413	-0.727803	0.466734	0.589559	0.229473	NA	Gna12	protein_coding
ENSMUSG00000000168		1977.01	-0.0585577	0.080189	-0.730246	0.46524	0.588403	0.230325	NA	Dlat	protein_coding
ENSMUSG00000000171		3614.43	-0.0553141	0.0751547	-0.736004	0.461729	0.585275	0.23264	NA	Sdhd	protein_coding
ENSMUSG00000000184		15936.4	-0.0650675	0.0889904	-0.731174	0.464673	0.587836	0.230744	NA	Ccnd2	protein_coding
ENSMUSG00000000194		786.131	-0.0273425	0.0942374	-0.290145	0.771705	0.841137	0.0751332	NA	Gpr107	protein_coding
ENSMUSG00000000244		721.447	1.2742	0.117598	10.8353	2.34e-27	4.57e-25	24.3397	p-value and log2FC	Tspan32	protein_coding
ENSMUSG00000000275		1711.25	-0.394427	0.088215	-4.4712	7.78e-06	4.75e-05	4.3232	p-value	Trim25	protein_coding
ENSMUSG00000000276		247.019	-0.50654	0.16545	-3.06159	0.00220164	0.00711138	2.14805	p-value and log2FC	Dgke	protein_coding
ENSMUSG00000000278		1832.75	0.300071	0.0764453	3.92531	8.66e-05	0.000411679	3.38544	p-value	Scpep1	protein_coding
ENSMUSG00000000282		503.925	-0.286053	0.114384	-2.50081	0.0123909	0.0310981	1.50727	NA	Mnt	protein_coding
ENSMUSG00000000290		7877.42	0.472335	0.0740839	6.37568	1.82e-10	3.03e-09	8.51905	p-value	Itgb2	protein_coding
ENSMUSG00000000295		562.795	-0.173111	0.12553	-1.37904	0.167882	0.267978	0.571901	NA	Hddc2	protein_coding
ENSMUSG00000000301		60.1307	0.138932	0.269098	0.516286	0.605655	0.709878	0.148816	NA	Pemt	protein_coding
ENSMUSG00000000326		986.061	-0.391859	0.0915922	-4.2783	1.88e-05	0.000105166	3.97813	p-value	Comt	protein_coding
ENSMUSG00000000339		1219.64	0.231155	0.0903546	2.5583	0.0105184	0.0270816	1.56733	NA	Rtca	protein_coding
ENSMUSG00000000340		455.114	-0.281609	0.119672	-2.35317	0.0186141	0.0442451	1.35414	NA	Dbt	protein_coding
ENSMUSG00000000346		5192.59	0.423222	0.0721863	5.86292	4.55e-09	5.84e-08	7.2338	p-value	Dazap2	protein_coding
ENSMUSG00000000355		973.198	0.186934	0.104109	1.79556	0.0725653	0.136854	0.863744	NA	Mcts1	protein_coding
ENSMUSG00000000374		1146.82	-0.0257373	0.0971291	-0.26498	0.791025	0.855581	0.0677388	NA	Trappc10	protein_coding
ENSMUSG00000000378		1711.44	-0.0484409	0.082892	-0.584385	0.558961	0.672905	0.172047	NA	Ccm2	protein_coding
ENSMUSG00000000384		1761.36	-0.614476	0.0885922	-6.936	4.03e-12	9.1e-11	10.041	p-value and log2FC	Tbrg4	protein_coding
ENSMUSG00000000399		3417.63	0.196569	0.0750385	2.61958	0.0088039	0.0232571	1.63344	NA	Ndufa9	protein_coding
ENSMUSG00000000409		9535.08	0.0601745	0.0635515	0.946862	0.343709	0.469565	0.328304	NA	Lck	protein_coding
ENSMUSG00000000420		2654.82	0.0454739	0.0780265	0.582801	0.560027	0.673944	0.171376	NA	Galnt1	protein_coding
ENSMUSG00000000439		500.075	0.0663857	0.119359	0.556184	0.578085	0.688817	0.161896	NA	Mkrn2	protein_coding
ENSMUSG00000000441		1564.91	0.0659003	0.0788822	0.835427	0.403477	0.530228	0.275537	NA	Raf1	protein_coding
ENSMUSG00000000486		5836.12	0.458609	0.0658734	6.96198	3.36e-12	7.62e-11	10.118	p-value	2023-09-01	protein_coding
ENSMUSG00000000489		1307.63	-0.421948	0.120235	-3.50936	0.000449185	0.00177506	2.75079	p-value	Pdgfb	protein_coding
ENSMUSG00000000530		181.108	-1.0284	0.172253	-5.97029	2.37e-09	3.21e-08	7.49407	p-value and log2FC	Acvrl1	protein_coding
ENSMUSG00000000531		314.784	0.477797	0.169344	2.82145	0.00478068	0.0138272	1.85927	NA	Grasp	protein_coding
ENSMUSG00000000532		313.672	-0.297102	0.135742	-2.18872	0.028617	0.0633908	1.19797	NA	Acvr1b	protein_coding
ENSMUSG00000000555		90.4368	-0.47413	0.25011	-1.89569	0.0580011	0.114092	0.942746	NA	Itga5	protein_coding
ENSMUSG00000000561		613.2	-0.438563	0.112252	-3.90697	9.35e-05	0.000441109	3.35545	p-value	Wdr77	protein_coding
ENSMUSG00000000563		9455.69	0.0252942	0.070258	0.360019	0.718833	0.80041	0.0966877	NA	Atp5pb	protein_coding
ENSMUSG00000000568		7605.57	0.288281	0.0749688	3.84535	0.000120381	0.000552875	3.25737	p-value	Hnrnpd	protein_coding
ENSMUSG00000000581		1351.15	0.295123	0.0936425	3.15159	0.00162384	0.00547103	2.26193	p-value	C1d	protein_coding
ENSMUSG00000000594		2024.77	0.196629	0.0773046	2.54356	0.0109729	0.0280526	1.55203	NA	Gm2a	protein_coding
ENSMUSG00000000600		451.319	-0.157329	0.114962	-1.36853	0.171146	0.27229	0.564968	NA	Krit1	protein_coding
ENSMUSG00000000605		854.492	0.03857	0.103689	0.371979	0.709908	0.793818	0.100279	NA	Clcn4	protein_coding
ENSMUSG00000000627		78.6129	0.431204	0.238038	1.81149	0.0700643	0.133051	0.87598	NA	Sema4f	protein_coding
ENSMUSG00000000628		3174.73	-1.52306	0.111331	-13.6804	1.33e-42	1.04e-39	38.9839	p-value and log2FC	Hk2	protein_coding
ENSMUSG00000000631		872.698	-0.119124	0.103576	-1.15011	0.250098	0.367013	0.435319	NA	Myo18a	protein_coding
ENSMUSG00000000682		5196.13	0.898036	0.0978842	9.17447	4.54e-20	3.13e-18	17.5039	p-value and log2FC	Cd52	protein_coding
ENSMUSG00000000708		303.349	-0.0525614	0.136712	-0.384468	0.700632	0.786554	0.104271	NA	Kat2b	protein_coding
ENSMUSG00000000711		901.308	0.222489	0.0993575	2.23927	0.0251381	0.0568126	1.24556	NA	Rab5b	protein_coding
ENSMUSG00000000738		1276.31	0.343736	0.091952	3.73821	0.000185333	0.000813799	3.08948	p-value	Spg7	protein_coding
ENSMUSG00000000740		42602	0.439233	0.0773319	5.67984	1.35e-08	1.54e-07	6.81259	p-value	Rpl13	protein_coding
ENSMUSG00000000743		1600.78	0.0309853	0.0841079	0.3684	0.712575	0.795856	0.0991653	NA	Chmp1a	protein_coding
ENSMUSG00000000751		6860.56	0.11426	0.0713802	1.60073	0.109437	0.192215	0.716212	NA	Rpa1	protein_coding
ENSMUSG00000000753		5.58219	-0.615682	0.968691	-0.635581	0.525049	0.642821	0.19191	log2FC	Serpinf1	protein_coding
ENSMUSG00000000759		861.309	0.0307277	0.090663	0.338922	0.734669	0.811926	0.0904833	NA	Tubgcp3	protein_coding
ENSMUSG00000000776		377.517	-0.751503	0.120905	-6.21564	5.11e-10	7.9e-09	8.10244	p-value and log2FC	Polr3d	protein_coding
ENSMUSG00000000782		6956.47	0.444057	0.107969	4.11281	3.91e-05	0.000203803	3.69079	p-value	Tcf7	protein_coding
ENSMUSG00000000787		9988.47	-0.591857	0.0778042	-7.60701	2.81e-14	8.82e-13	12.0547	p-value and log2FC	Ddx3x	protein_coding
ENSMUSG00000000791		583.818	-0.520339	0.143958	-3.61452	0.000300901	0.001254	2.9017	p-value and log2FC	Il12rb1	protein_coding
ENSMUSG00000000804		356.045	-0.282546	0.124776	-2.26442	0.0235481	0.0536732	1.27024	NA	Usp32	protein_coding
ENSMUSG00000000811		94.2275	-0.385777	0.227638	-1.6947	0.0901327	0.163836	0.785589	NA	Txnrd3	protein_coding
ENSMUSG00000000817		402.776	0.294406	0.159436	1.84655	0.0648124	0.125162	0.902528	NA	Fasl	protein_coding
ENSMUSG00000000823		187.052	-0.308574	0.164199	-1.87927	0.0602071	0.117837	0.928717	NA	Zfp512b	protein_coding
ENSMUSG00000000826		2092.23	-0.595727	0.077391	-7.69763	1.39e-14	4.61e-13	12.3359	p-value and log2FC	Dnajc5	protein_coding
ENSMUSG00000000827		1011.77	-0.0245211	0.0986272	-0.248624	0.803651	0.864471	0.0632495	NA	Tpd52l2	protein_coding
ENSMUSG00000000838		1390.29	-0.388777	0.09865	-3.94097	8.12e-05	0.000388427	3.41069	p-value	Fmr1	protein_coding
ENSMUSG00000000876		799.402	1.11516	0.118358	9.42198	4.43e-21	3.43e-19	18.4647	p-value and log2FC	Pxmp4	protein_coding
ENSMUSG00000000881		245.597	0.900741	0.175502	5.13236	2.86e-07	2.44e-06	5.61243	p-value and log2FC	Dlg3	protein_coding
ENSMUSG00000000884		164.929	-0.0311938	0.172803	-0.180517	0.856747	0.903281	0.0441771	NA	Gnb1l	protein_coding
ENSMUSG00000000902		1884.98	0.0223661	0.0779395	0.286968	0.774137	0.843245	0.0740464	NA	Smarcb1	protein_coding
ENSMUSG00000000915		651.519	-0.194239	0.121766	-1.59518	0.110672	0.194022	0.712148	NA	Hip1r	protein_coding
ENSMUSG00000000916		488.555	-0.281487	0.113861	-2.47219	0.0134288	0.0333161	1.47735	NA	Nsun5	protein_coding
ENSMUSG00000000934		305.955	-0.389593	0.141916	-2.74523	0.00604681	0.0168832	1.77255	NA	Top1mt	protein_coding
ENSMUSG00000000959		1209.45	0.49665	0.0927545	5.35446	8.58e-08	8.26e-07	6.08311	p-value	Oxa1l	protein_coding
ENSMUSG00000000976		450.157	-0.0984705	0.117927	-0.835014	0.40371	0.53037	0.275421	NA	Heatr6	protein_coding
ENSMUSG00000000982		52.2704	-2.55692	0.341587	-7.4854	7.13e-14	2.1e-12	11.678	p-value and log2FC	Ccl3	protein_coding
ENSMUSG00000001016		2838.06	-0.0796858	0.0748673	-1.06436	0.287165	0.410438	0.386752	NA	Ilf2	protein_coding
ENSMUSG00000001017		4006.84	0.316493	0.0736446	4.29757	1.73e-05	9.73e-05	4.01196	p-value	Chtop	protein_coding
ENSMUSG00000001018		359.37	0.0697074	0.157054	0.443843	0.657156	0.753155	0.123116	NA	Snapin	protein_coding
ENSMUSG00000001025		12.5375	0.505539	0.609878	0.828918	0.407151	0.53286	0.273387	log2FC	S100a6	protein_coding
ENSMUSG00000001029		283.717	-0.405807	0.14074	-2.88338	0.00393435	0.0117303	1.93069	NA	Icam2	protein_coding
ENSMUSG00000001034		306.35	0.400315	0.133396	3.00095	0.00269137	0.00845384	2.07295	p-value	Mapk7	protein_coding
ENSMUSG00000001036		57.7192	0.0135564	0.28279	0.0479381	0.961766	0.974194	0.0113543	NA	Epn2	protein_coding
ENSMUSG00000001039		174.434	0.92019	0.171059	5.37937	7.47e-08	7.24e-07	6.14007	p-value and log2FC	B9d1	protein_coding
ENSMUSG00000001052		1235.18	-0.158778	0.10355	-1.53335	0.125191	0.213999	0.669588	NA	Sec24b	protein_coding
ENSMUSG00000001053		180.056	0.1857	0.177595	1.04564	0.295727	0.419246	0.377531	NA	N4bp3	protein_coding
ENSMUSG00000001054		573.727	0.13609	0.107109	1.27057	0.203881	0.313084	0.504339	NA	Rmnd5b	protein_coding
ENSMUSG00000001056		4328.75	-0.36342	0.0750437	-4.84277	1.28e-06	9.29e-06	5.03193	p-value	Nhp2	protein_coding
ENSMUSG00000001065		103.123	0.0484443	0.210292	0.230367	0.817807	0.874301	0.0583389	NA	Zfp276	protein_coding
ENSMUSG00000001082		1482.39	0.0909351	0.0838411	1.08461	0.278093	0.400208	0.397715	NA	Mfsd10	protein_coding
ENSMUSG00000001089		199.967	-0.988336	0.183034	-5.39975	6.67e-08	6.51e-07	6.18613	p-value and log2FC	Luzp1	protein_coding
ENSMUSG00000001098		2785.82	0.0467398	0.0782765	0.597112	0.550433	0.664823	0.177294	NA	Kctd10	protein_coding
ENSMUSG00000001100		1163.27	0.148776	0.0882107	1.6866	0.0916812	0.165938	0.780053	NA	Poldip2	protein_coding
ENSMUSG00000001105		439.48	0.280578	0.123917	2.26425	0.0235589	0.0536857	1.27014	NA	Ift20	protein_coding
ENSMUSG00000001120		163.243	0.330408	0.177301	1.86354	0.0623858	0.121376	0.915867	NA	Pcbp3	protein_coding
ENSMUSG00000001123		2269.88	0.635461	0.0809285	7.85213	4.09e-15	1.44e-13	12.8411	p-value and log2FC	Lgals9	protein_coding
ENSMUSG00000001127		976.4	-0.0895195	0.0870639	-1.0282	0.303854	0.427661	0.3689	NA	Araf	protein_coding
ENSMUSG00000001131		7.38148	-0.489958	0.762596	-0.642487	0.520557	0.638402	0.194906	NA	Timp1	protein_coding
ENSMUSG00000001134		408.408	0.215049	0.116603	1.84429	0.0651408	0.125629	0.900911	NA	Uxt	protein_coding
ENSMUSG00000001138		506.206	-0.325567	0.134192	-2.42613	0.0152608	0.037305	1.42823	NA	Cnnm3	protein_coding
ENSMUSG00000001143		319.551	0.189481	0.132013	1.43531	0.151198	0.247135	0.607065	NA	Lman2l	protein_coding
ENSMUSG00000001150		1494.43	-0.266297	0.0962347	-2.76716	0.00565474	0.0159697	1.7967	NA	Mcm3ap	protein_coding
ENSMUSG00000001151		901.215	-0.354015	0.107839	-3.2828	0.00102782	0.00368448	2.43362	p-value	Pcnt	protein_coding
ENSMUSG00000001156		633.354	1.01956	0.301222	3.38475	0.000712438	0.0026727	2.57305	p-value and log2FC	Mxd1	protein_coding
ENSMUSG00000001157		716.994	0.70601	0.117386	6.01445	1.81e-09	2.49e-08	7.60385	p-value and log2FC	Gmcl1	protein_coding
ENSMUSG00000001158		905.066	-0.0805929	0.0993349	-0.811325	0.417179	0.542349	0.265721	NA	Snrnp27	protein_coding
ENSMUSG00000001166		82.2725	-0.333611	0.229076	-1.45633	0.1453	0.239696	0.620339	NA	Oas1c	protein_coding
ENSMUSG00000001173		196.874	-0.38376	0.160418	-2.39225	0.0167453	0.0403604	1.39404	NA	Ocrl	protein_coding
ENSMUSG00000001175		24630.5	-0.0794307	0.0652596	-1.21715	0.223548	0.335917	0.473768	NA	Calm1	protein_coding
ENSMUSG00000001211		4074.46	0.30058	0.0698141	4.30544	1.67e-05	9.43e-05	4.02531	p-value	Agpat3	protein_coding
ENSMUSG00000001227		30.2948	-0.443462	0.463159	-0.957473	0.338329	0.463837	0.333635	NA	Sema6b	protein_coding
ENSMUSG00000001228		4838.55	-0.237802	0.0855313	-2.78029	0.00543109	0.0154444	1.81123	NA	Uhrf1	protein_coding
ENSMUSG00000001229		1523.48	-0.140258	0.096134	-1.45898	0.144571	0.238958	0.621678	NA	Dpp9	protein_coding
ENSMUSG00000001247		25.4401	-1.19852	0.456577	-2.62502	0.00866439	0.0229364	1.63948	log2FC	Lsr	protein_coding
ENSMUSG00000001248		1423.18	0.313288	0.0823591	3.80392	0.000142423	0.000638357	3.19494	p-value	Gramd1a	protein_coding
ENSMUSG00000001270		1035.98	0.0600409	0.10214	0.587827	0.556649	0.670913	0.173334	NA	Ckb	protein_coding
ENSMUSG00000001280		2089.99	-0.0239029	0.0806723	-0.296296	0.767004	0.837556	0.076986	NA	Sp1	protein_coding
ENSMUSG00000001281		3038.94	1.06964	0.0894899	11.9526	6.29e-33	2.2e-30	29.6569	p-value and log2FC	Itgb7	protein_coding
ENSMUSG00000001285		825.846	0.145856	0.0962367	1.51559	0.129622	0.219944	0.657687	NA	Myg1	protein_coding
ENSMUSG00000001288		173.546	0.170864	0.168047	1.01676	0.309267	0.433837	0.362674	NA	Rarg	protein_coding
ENSMUSG00000001289		2348.31	0.684932	0.0825861	8.29355	1.1e-16	4.71e-15	14.3271	p-value and log2FC	Pfdn5	protein_coding
ENSMUSG00000001305		906.062	-0.74531	0.101994	-7.3074	2.72e-13	7.28e-12	11.1381	p-value and log2FC	Rrp15	protein_coding
ENSMUSG00000001348		324.431	0.0573272	0.134314	0.426814	0.669515	0.762926	0.117517	NA	Acp5	protein_coding
ENSMUSG00000001366		204.654	-0.340381	0.15681	-2.17066	0.029957	0.0658561	1.1814	NA	Fbxo9	protein_coding
ENSMUSG00000001376		446.914	-0.363662	0.127636	-2.8492	0.00438292	0.0128711	1.89038	NA	Vps50	protein_coding
ENSMUSG00000001380		3114.76	-0.301684	0.0779625	-3.8696	0.000109014	0.000506274	3.29561	p-value	Hars	protein_coding
ENSMUSG00000001383		1858.8	-0.0748366	0.0790943	-0.946169	0.344062	0.469921	0.327976	NA	Zmat2	protein_coding
ENSMUSG00000001403		4257.07	0.473777	0.074533	6.35661	2.06e-10	3.37e-09	8.47284	p-value	Ube2c	protein_coding
ENSMUSG00000001415		1107.97	-0.964466	0.0930227	-10.3681	3.46e-25	5.25e-23	22.2799	p-value and log2FC	Smg5	protein_coding
ENSMUSG00000001416		11228.1	-0.228273	0.0667985	-3.41733	0.000632381	0.00240808	2.61833	p-value	Cct3	protein_coding
ENSMUSG00000001418		909.606	0.343114	0.0907553	3.78065	0.000156422	0.000696185	3.15728	p-value	Glmp	protein_coding
ENSMUSG00000001419		1447.16	0.219155	0.0936733	2.33957	0.0193061	0.0455487	1.34152	NA	Mef2d	protein_coding
ENSMUSG00000001424		4943.5	-0.235601	0.0725896	-3.24566	0.00117178	0.00412194	2.3849	p-value	Snd1	protein_coding
ENSMUSG00000001436		1606.71	-0.395404	0.0819591	-4.82441	1.4e-06	1.01e-05	4.99586	p-value	Slc19a1	protein_coding
ENSMUSG00000001440		14428.8	-0.473108	0.0857405	-5.51791	3.43e-08	3.57e-07	6.44776	p-value	Kpnb1	protein_coding
ENSMUSG00000001441		2548.61	-0.515088	0.0901819	-5.71166	1.12e-08	1.3e-07	6.8857	p-value and log2FC	Npepps	protein_coding
ENSMUSG00000001444		147.799	-0.301354	0.229148	-1.3151	0.188475	0.294233	0.531308	NA	Tbx21	protein_coding
ENSMUSG00000001445		1438.38	0.106079	0.0820328	1.29313	0.195967	0.303595	0.517706	NA	Mrpl10	protein_coding
ENSMUSG00000001467		9041.05	-0.634586	0.0719838	-8.81568	1.19e-18	6.39e-17	16.1945	p-value and log2FC	Cyp51	protein_coding
ENSMUSG00000001472		3899.67	-0.193155	0.0774454	-2.49408	0.0126283	0.0315925	1.50042	NA	Tcf25	protein_coding
ENSMUSG00000001473		839.94	-1.56403	0.145323	-10.7625	5.18e-27	9.73e-25	24.0119	p-value and log2FC	Tubb6	protein_coding
ENSMUSG00000001482		539.974	-0.16431	0.105962	-1.55065	0.120985	0.208247	0.681422	NA	Def8	protein_coding
ENSMUSG00000001507		32.4769	-0.81806	0.389234	-2.10172	0.035578	0.0758958	1.11978	log2FC	Itga3	protein_coding
ENSMUSG00000001517		1175.12	0.345009	0.113882	3.02954	0.00244928	0.00777522	2.10929	p-value	Foxm1	protein_coding
ENSMUSG00000001518		285.672	-0.599033	0.1464	-4.09176	4.28e-05	0.000220286	3.65701	p-value and log2FC	Itfg2	protein_coding
ENSMUSG00000001521		434.404	0.218642	0.116903	1.8703	0.0614428	0.119863	0.921315	NA	Tulp3	protein_coding
ENSMUSG00000001524		873.228	0.0820052	0.0917507	0.893782	0.371438	0.497933	0.302829	NA	Gtf2h4	protein_coding
ENSMUSG00000001525		50377.2	0.349638	0.0643256	5.43545	5.47e-08	5.44e-07	6.26438	p-value	Tubb5	protein_coding
ENSMUSG00000001542		397.651	-0.657187	0.139598	-4.7077	2.51e-06	1.7e-05	4.7704	p-value and log2FC	Ell2	protein_coding
ENSMUSG00000001569		852.024	-0.534843	0.0969301	-5.51782	3.43e-08	3.57e-07	6.44776	p-value and log2FC	Nom1	protein_coding
ENSMUSG00000001576		3022.86	-0.171808	0.0775876	-2.21438	0.0268027	0.0600244	1.22167	NA	Ergic1	protein_coding
ENSMUSG00000001588		1809.85	0.817865	0.0897904	9.1086	8.35e-20	5.4e-18	17.2679	p-value and log2FC	Acap1	protein_coding
ENSMUSG00000001627		975.939	-0.687588	0.110836	-6.20363	5.52e-10	8.46e-09	8.07256	p-value and log2FC	Ifrd1	protein_coding
ENSMUSG00000001630		812.947	-0.508477	0.12779	-3.97901	6.92e-05	0.000336797	3.47263	p-value and log2FC	Stk38l	protein_coding
ENSMUSG00000001632		646.91	-0.399317	0.118195	-3.37846	0.000728931	0.00272903	2.56399	p-value	Brpf1	protein_coding
ENSMUSG00000001642		5243.21	0.0437831	0.116248	0.376636	0.706444	0.791558	0.101517	NA	Akr1b3	protein_coding
ENSMUSG00000001666		224.461	0.400308	0.167982	2.38304	0.0171702	0.0412818	1.38424	NA	Ddt	protein_coding
ENSMUSG00000001674		2126	-0.324471	0.0785691	-4.12975	3.63e-05	0.000190431	3.72026	p-value	Ddx18	protein_coding
ENSMUSG00000001687		1132.21	0.017281	0.0945577	0.182756	0.85499	0.902071	0.0447593	NA	Ubl3	protein_coding
ENSMUSG00000001700		865.67	0.187736	0.130648	1.43696	0.150728	0.246646	0.607926	NA	Gramd3	protein_coding
ENSMUSG00000001707		2007.23	-0.253441	0.0787349	-3.21892	0.00128676	0.00447676	2.34904	p-value	Eef1e1	protein_coding
ENSMUSG00000001729		5392.43	0.0641918	0.0838639	0.765428	0.444017	0.567786	0.245815	NA	Akt1	protein_coding
ENSMUSG00000001741		2201.92	-0.0651953	0.0863129	-0.755336	0.450047	0.574052	0.241049	NA	Il16	protein_coding
ENSMUSG00000001750		436.318	-0.0990863	0.11947	-0.829379	0.40689	0.532588	0.273609	NA	Tcirg1	protein_coding
ENSMUSG00000001751		390.645	0.252745	0.118288	2.1367	0.0326224	0.0707353	1.15036	NA	Naglu	protein_coding
ENSMUSG00000001755		551.603	0.220136	0.110806	1.98668	0.0469582	0.0954242	1.02034	NA	Coasy	protein_coding
ENSMUSG00000001761		337.189	0.146746	0.139103	1.05494	0.291452	0.41504	0.38191	NA	Smo	protein_coding
ENSMUSG00000001767		1261.57	-0.219137	0.0934171	-2.34579	0.0189869	0.0449311	1.34745	NA	Crnkl1	protein_coding
ENSMUSG00000001774		2250.89	-0.143587	0.0968218	-1.483	0.138075	0.231049	0.636295	NA	Chordc1	protein_coding
ENSMUSG00000001783		4652.87	0.0514266	0.066899	0.768721	0.442059	0.566353	0.246913	NA	Rtcb	protein_coding
ENSMUSG00000001785		1754.91	-0.237056	0.0775348	-3.05741	0.00223256	0.00720209	2.14254	p-value	Pwp1	protein_coding
ENSMUSG00000001786		360.424	0.289173	0.126325	2.28912	0.0220722	0.0508227	1.29394	NA	Fbxo7	protein_coding
ENSMUSG00000001794		3829.25	0.430422	0.0700936	6.14068	8.22e-10	1.21e-08	7.91759	p-value	Capns1	protein_coding
ENSMUSG00000001829		911.978	-0.026371	0.0958426	-0.275149	0.783202	0.849943	0.0706104	NA	Clpb	protein_coding
ENSMUSG00000001833		5306.56	-0.0457863	0.0705196	-0.64927	0.516164	0.634241	0.197746	NA	2023-09-07	protein_coding
ENSMUSG00000001844		348.896	0.0572156	0.130904	0.437083	0.662051	0.75663	0.121116	NA	Zdhhc4	protein_coding
ENSMUSG00000001847		9080.07	0.0808756	0.062923	1.28531	0.198683	0.306913	0.512984	NA	Rac1	protein_coding
ENSMUSG00000001855		2011.32	-0.395414	0.106124	-3.72595	0.000194578	0.00084998	3.07059	p-value	Nup214	protein_coding
ENSMUSG00000001891		1186.61	0.255188	0.0826261	3.08846	0.00201195	0.0065655	2.18273	p-value	Ugp2	protein_coding
ENSMUSG00000001909		1536.09	0.394408	0.082181	4.79926	1.59e-06	1.13e-05	4.94724	p-value	Trmt1	protein_coding
ENSMUSG00000001910		2559.44	-0.0443201	0.081185	-0.545914	0.585125	0.694771	0.158158	NA	Nacc1	protein_coding
ENSMUSG00000001918		2781.63	-0.274435	0.100192	-2.73908	0.0061611	0.0171645	1.76537	NA	Slc1a5	protein_coding
ENSMUSG00000001924		22134.5	0.106002	0.0787041	1.34684	0.178032	0.280841	0.551539	NA	Uba1	protein_coding
ENSMUSG00000001962		810.435	-0.0854505	0.0985881	-0.866742	0.386084	0.512356	0.290429	NA	Fam50a	protein_coding
ENSMUSG00000001964		2398.06	0.326775	0.0758474	4.30832	1.65e-05	9.33e-05	4.03013	p-value	Emd	protein_coding
ENSMUSG00000001983		341.019	-0.292945	0.127404	-2.29933	0.0214863	0.0497556	1.30316	NA	Taco1	protein_coding
ENSMUSG00000001998		420.69	-0.122166	0.116697	-1.04686	0.295162	0.418738	0.378058	NA	Ap4e1	protein_coding
ENSMUSG00000001999		739.063	-0.0120907	0.100952	-0.119768	0.904667	0.936206	0.0286286	NA	Blvra	protein_coding
ENSMUSG00000002010		2643.87	0.317785	0.0725988	4.37728	1.2e-05	7.01e-05	4.1542	p-value	Idh3g	protein_coding
ENSMUSG00000002014		2585.31	0.669137	0.0888758	7.52891	5.12e-14	1.56e-12	11.8069	p-value and log2FC	Ssr4	protein_coding
ENSMUSG00000002015		2559.65	-0.0587191	0.0717736	-0.818115	0.413291	0.538467	0.268841	NA	Bcap31	protein_coding
ENSMUSG00000002017		1413.01	-0.103108	0.109976	-0.937549	0.348476	0.474163	0.324072	NA	Fam98a	protein_coding
ENSMUSG00000002028		716.678	-0.427409	0.141345	-3.02388	0.00249558	0.00789994	2.10238	p-value	Kmt2a	protein_coding
ENSMUSG00000002031		548.145	0.184594	0.115354	1.60023	0.109547	0.192374	0.715853	NA	Ift46	protein_coding
ENSMUSG00000002033		4422.14	0.546234	0.0824417	6.62571	3.46e-11	6.62e-10	9.17916	p-value and log2FC	Cd3g	protein_coding
ENSMUSG00000002043		580.133	0.228191	0.1279	1.78414	0.074401	0.139796	0.854505	NA	Trappc6a	protein_coding
ENSMUSG00000002052		2476.05	-0.648971	0.0950681	-6.82639	8.71e-12	1.85e-10	9.73296	p-value and log2FC	Supt6	protein_coding
ENSMUSG00000002055		995.332	-0.0622826	0.0923272	-0.674586	0.499939	0.619175	0.208186	NA	Spag5	protein_coding
ENSMUSG00000002058		668.897	0.668859	0.142358	4.69842	2.62e-06	1.77e-05	4.75209	p-value and log2FC	Unc119	protein_coding
ENSMUSG00000002059		181.506	0.704994	0.183563	3.8406	0.000122733	0.000561506	3.25065	p-value and log2FC	Rab34	protein_coding
ENSMUSG00000002064		639.272	0.344084	0.105806	3.25204	0.00114581	0.00404178	2.39343	p-value	Sdf2	protein_coding
ENSMUSG00000002068		1647.9	0.0654285	0.0861672	0.75932	0.447661	0.571583	0.242921	NA	Ccne1	protein_coding
ENSMUSG00000002083		212.872	-0.805663	0.162675	-4.95259	7.32e-07	5.68e-06	5.24602	p-value and log2FC	Bbc3	protein_coding
ENSMUSG00000002102		5084.6	0.0574134	0.0765318	0.75019	0.45314	0.57691	0.238892	NA	Psmc3	protein_coding
ENSMUSG00000002103		287.353	-0.383098	0.132356	-2.89445	0.00379828	0.0113646	1.94445	NA	Acp2	protein_coding
ENSMUSG00000002104		45.9895	0.586849	0.355913	1.64886	0.0991773	0.176976	0.752085	log2FC	Rapsn	protein_coding
ENSMUSG00000002105		108.464	0.109826	0.202795	0.541562	0.58812	0.696523	0.157064	NA	Slc39a13	protein_coding
ENSMUSG00000002107		3909.61	0.339881	0.071324	4.76531	1.89e-06	1.31e-05	4.88205	p-value	Celf2	protein_coding
ENSMUSG00000002109		250.877	0.90653	0.156165	5.80493	6.44e-09	7.84e-08	7.10578	p-value and log2FC	Ddb2	protein_coding
ENSMUSG00000002129		3904.74	-0.136992	0.0806234	-1.69916	0.08929	0.162567	0.788969	NA	Sf3a1	protein_coding
ENSMUSG00000002147		4961.41	0.0384188	0.0706484	0.543803	0.586577	0.695588	0.157648	NA	Stat6	protein_coding
ENSMUSG00000002205		647.739	0.548362	0.104293	5.25789	1.46e-07	1.33e-06	5.87525	p-value and log2FC	Vrk3	protein_coding
ENSMUSG00000002210		473.992	-0.607334	0.121095	-5.01533	5.29e-07	4.25e-06	5.3714	p-value and log2FC	Smg9	protein_coding
ENSMUSG00000002221		1169.47	-0.170101	0.0853217	-1.99364	0.0461916	0.0942208	1.02585	NA	Paxip1	protein_coding
ENSMUSG00000002222		2551.51	0.27184	0.0754305	3.60385	0.000313538	0.00129973	2.88615	p-value	Rmnd5a	protein_coding
ENSMUSG00000002227		2134.94	0.256959	0.10363	2.47958	0.0131536	0.0327533	1.48474	NA	Mov10	protein_coding
ENSMUSG00000002228		89.9392	1.17275	0.263079	4.45779	8.28e-06	5.04e-05	4.29756	p-value and log2FC	Ppm1j	protein_coding
ENSMUSG00000002233		57.3631	0.350857	0.286582	1.22428	0.220846	0.332794	0.477825	NA	Rhoc	protein_coding
ENSMUSG00000002250		720.734	-0.0644334	0.106646	-0.604177	0.545726	0.660437	0.180168	NA	Ppard	protein_coding
ENSMUSG00000002257		2385.42	0.119244	0.0790145	1.50914	0.131263	0.22206	0.65353	NA	Def6	protein_coding
ENSMUSG00000002274		591.873	0.225694	0.103795	2.17441	0.0296742	0.0653333	1.18487	NA	Metrn	protein_coding
ENSMUSG00000002279		297.262	0.00359122	0.140772	0.0255108	0.979648	0.986743	0.00579599	NA	Lmf1	protein_coding
ENSMUSG00000002280		263.623	0.14574	0.141127	1.03269	0.301751	0.425647	0.370951	NA	Ciao3	protein_coding
ENSMUSG00000002289		143.72	-1.00467	0.202377	-4.96434	6.89e-07	5.4e-06	5.26762	p-value and log2FC	Angptl4	protein_coding
ENSMUSG00000002297		1617.05	0.0655386	0.0868691	0.754452	0.450578	0.574512	0.240701	NA	Dbf4	protein_coding
ENSMUSG00000002307		980.27	-0.0973993	0.0894058	-1.08941	0.275974	0.397967	0.400153	NA	Daxx	protein_coding
ENSMUSG00000002308		331.919	-0.190295	0.129442	-1.47011	0.141531	0.23502	0.628895	NA	Cd320	protein_coding
ENSMUSG00000002319		490.77	-0.558597	0.11202	-4.98656	6.15e-07	4.85e-06	5.31442	p-value and log2FC	Ipo4	protein_coding
ENSMUSG00000002320		1054.42	0.0778151	0.0864044	0.900592	0.367806	0.494237	0.306065	NA	Tm9sf1	protein_coding
ENSMUSG00000002325		578.268	0.598977	0.11214	5.34135	9.23e-08	8.79e-07	6.05579	p-value and log2FC	Irf9	protein_coding
ENSMUSG00000002326		877.607	0.0629371	0.0925591	0.679966	0.496526	0.616041	0.210391	NA	Gmpr2	protein_coding
ENSMUSG00000002329		518.395	0.558816	0.123238	4.53444	5.78e-06	3.63e-05	4.44002	p-value and log2FC	Mdp1	protein_coding
ENSMUSG00000002332		532.752	0.734896	0.112764	6.51713	7.17e-11	1.29e-09	8.88864	p-value and log2FC	Dhrs1	protein_coding
ENSMUSG00000002342		497.507	-0.084775	0.11624	-0.72931	0.465812	0.588761	0.230061	NA	Tmem161a	protein_coding
ENSMUSG00000002343		412.77	-0.354896	0.138408	-2.56413	0.0103435	0.0267194	1.57317	NA	Armc6	protein_coding
ENSMUSG00000002345		238.813	0.31053	0.147837	2.10049	0.0356854	0.0760608	1.11884	NA	Borcs8	protein_coding
ENSMUSG00000002365		549.065	0.356796	0.138321	2.57947	0.00989512	0.0257393	1.5894	NA	Snx9	protein_coding
ENSMUSG00000002372		1454.03	-0.0856975	0.0825331	-1.03834	0.299111	0.422745	0.373921	NA	Ranbp3	protein_coding
ENSMUSG00000002379		1438.48	0.524622	0.0829403	6.32529	2.53e-10	4.06e-09	8.39147	p-value and log2FC	Ndufa11	protein_coding
ENSMUSG00000002393		154.862	0.343954	0.181256	1.89761	0.0577474	0.113659	0.944398	NA	Nr2f6	protein_coding
ENSMUSG00000002395		1014.28	1.14929	0.101278	11.3479	7.59e-30	1.98e-27	26.704	p-value and log2FC	Use1	protein_coding
ENSMUSG00000002396		138.796	1.0898	0.194822	5.5938	2.22e-08	2.4e-07	6.61993	p-value and log2FC	Ocel1	protein_coding
ENSMUSG00000002409		46.9261	-0.0786049	0.311548	-0.252304	0.800806	0.862668	0.0641564	NA	Dyrk1b	protein_coding
ENSMUSG00000002413		552.213	-0.202447	0.120412	-1.68129	0.092707	0.167437	0.776149	NA	Braf	protein_coding
ENSMUSG00000002416		164.685	0.820453	0.183085	4.48127	7.42e-06	4.56e-05	4.34105	p-value and log2FC	Ndufb2	protein_coding
ENSMUSG00000002428		786.028	0.0240677	0.102854	0.233999	0.814986	0.872205	0.0593815	NA	Hltf	protein_coding
ENSMUSG00000002455		1708.66	-0.0282576	0.0785049	-0.359947	0.718886	0.80041	0.0966877	NA	Prpf6	protein_coding
ENSMUSG00000002458		1057.68	0.385632	0.0960488	4.01495	5.95e-05	0.000294732	3.53057	p-value	Rgs19	protein_coding
ENSMUSG00000002477		3207.28	0.253432	0.085105	2.97788	0.00290248	0.00903311	2.04416	p-value	Snrpd1	protein_coding
ENSMUSG00000002489		390.536	-1.01511	0.147806	-6.86784	6.52e-12	1.42e-10	9.84865	p-value and log2FC	Tiam1	protein_coding
ENSMUSG00000002496		934.445	-0.233242	0.100722	-2.31569	0.0205752	0.0479852	1.31889	NA	Tsc2	protein_coding
ENSMUSG00000002524		2807.4	-0.102532	0.0755987	-1.35627	0.175013	0.277235	0.557152	NA	Puf60	protein_coding
ENSMUSG00000002546		617.046	-0.311089	0.113739	-2.73511	0.00623587	0.0173158	1.76156	NA	Golga2	protein_coding
ENSMUSG00000002550		511.127	0.0592388	0.110653	0.535359	0.592401	0.699309	0.155331	NA	Uck1	protein_coding
ENSMUSG00000002565		2756.42	0.130012	0.112501	1.15565	0.247824	0.364639	0.438137	NA	Scin	protein_coding
ENSMUSG00000002578		1134.15	0.135628	0.0995358	1.3626	0.173008	0.274734	0.561088	NA	Ikzf4	protein_coding
ENSMUSG00000002580		625.989	0.243466	0.109351	2.22645	0.0259838	0.0583858	1.23369	NA	Mien1	protein_coding
ENSMUSG00000002602		881.572	-0.34468	0.104793	-3.28913	0.00100496	0.00361274	2.44216	p-value	Axl	protein_coding
ENSMUSG00000002603		5942.53	-0.0201199	0.0832909	-0.241562	0.80912	0.867904	0.0615285	NA	Tgfb1	protein_coding
ENSMUSG00000002608		668.464	-0.0462746	0.0990613	-0.467131	0.640406	0.739048	0.131327	NA	Ccdc97	protein_coding
ENSMUSG00000002625		200.47	-0.342988	0.153562	-2.23355	0.0255127	0.0574884	1.24042	NA	Akap8l	protein_coding
ENSMUSG00000002635		477.125	0.180975	0.114372	1.58234	0.113573	0.198279	0.702723	NA	Pdcd2l	protein_coding
ENSMUSG00000002658		1618.94	-0.174836	0.0814989	-2.14525	0.0319325	0.0695065	1.15797	NA	Gtf2f1	protein_coding
ENSMUSG00000002660		952.407	-0.582919	0.0995694	-5.8544	4.79e-09	6.09e-08	7.21536	p-value and log2FC	Clpp	protein_coding
ENSMUSG00000002661		262.13	0.295201	0.145071	2.03487	0.0418643	0.0868202	1.06138	NA	Alkbh7	protein_coding
ENSMUSG00000002668		278.172	0.594194	0.138815	4.28049	1.86e-05	0.000104249	3.98193	p-value and log2FC	Dennd1c	protein_coding
ENSMUSG00000002679		214.271	-0.0816492	0.150664	-0.541931	0.587866	0.696421	0.157128	NA	Med6	protein_coding
ENSMUSG00000002699		5005.13	-0.00112767	0.0752405	-0.0149876	0.988042	0.991944	0.003513	NA	Lcp2	protein_coding
ENSMUSG00000002718		4919.56	-0.08824	0.0859061	-1.02717	0.304341	0.428114	0.36844	NA	Cse1l	protein_coding
ENSMUSG00000002728		1393.7	-0.486245	0.0924164	-5.26146	1.43e-07	1.31e-06	5.88292	p-value	Naa20	protein_coding
ENSMUSG00000002731		123.644	0.879157	0.238424	3.68737	0.000226581	0.000977167	3.01003	p-value and log2FC	Prkra	protein_coding
ENSMUSG00000002733		434.714	-0.191446	0.116822	-1.63878	0.101258	0.180283	0.744044	NA	Plekha3	protein_coding
ENSMUSG00000002741		2024.33	-0.0547309	0.0759188	-0.720914	0.470962	0.593739	0.226404	NA	Ykt6	protein_coding
ENSMUSG00000002748		3392.01	-0.468844	0.10655	-4.40023	1.08e-05	6.39e-05	4.19425	p-value	Baz1b	protein_coding
ENSMUSG00000002763		745.093	0.281302	0.106435	2.64294	0.00821903	0.0219405	1.65875	NA	Pex6	protein_coding
ENSMUSG00000002767		1424.78	0.0772707	0.0870697	0.887458	0.374832	0.501423	0.299796	NA	Mrpl2	protein_coding
ENSMUSG00000002768		1099.7	0.251191	0.0863046	2.91051	0.00360836	0.0108668	1.9639	NA	Mea1	protein_coding
ENSMUSG00000002778		1432.99	0.520597	0.0848917	6.13249	8.65e-10	1.27e-08	7.89772	p-value and log2FC	Kdelr1	protein_coding
ENSMUSG00000002781		257.82	0.433307	0.142057	3.05024	0.00228662	0.00735776	2.13325	p-value	Tmem143	protein_coding
ENSMUSG00000002797		330.197	-0.392478	0.131005	-2.99589	0.00273647	0.00858223	2.0664	p-value	Ggct	protein_coding
ENSMUSG00000002803		262.533	0.22998	0.144516	1.59138	0.111523	0.195203	0.709514	NA	Btbd6	protein_coding
ENSMUSG00000002804		217.297	1.1459	0.177939	6.43984	1.2e-10	2.05e-09	8.68737	p-value and log2FC	Nudt14	protein_coding
ENSMUSG00000002812		3210.03	0.137508	0.0918041	1.49784	0.134175	0.226173	0.64556	NA	Flii	protein_coding
ENSMUSG00000002814		393.787	0.0614406	0.120238	0.510991	0.609357	0.712695	0.147096	NA	Top3a	protein_coding
ENSMUSG00000002820		760.241	0.0554417	0.0980436	0.565479	0.571748	0.683271	0.165407	NA	Atg4d	protein_coding
ENSMUSG00000002825		341.357	-0.56824	0.133971	-4.24152	2.22e-05	0.000121927	3.9139	p-value and log2FC	Qtrt1	protein_coding
ENSMUSG00000002833		1239.55	0.0823839	0.0907099	0.908213	0.363766	0.490627	0.309249	NA	Hdgfl2	protein_coding
ENSMUSG00000002835		2005.72	-0.299225	0.0859491	-3.48142	0.000498768	0.00195351	2.70918	p-value	Chaf1a	protein_coding
ENSMUSG00000002844		5195.73	0.496107	0.0906006	5.47575	4.36e-08	4.45e-07	6.35169	p-value	Adprh	protein_coding
ENSMUSG00000002845		703.701	-0.456241	0.0992689	-4.59601	4.31e-06	2.78e-05	4.55592	p-value	Tmem39a	protein_coding
ENSMUSG00000002846		727.822	0.06479	0.101358	0.639218	0.522681	0.640466	0.193504	NA	Timmdc1	protein_coding
ENSMUSG00000002847		218.027	-0.864758	0.187904	-4.60214	4.18e-06	2.71e-05	4.56716	p-value and log2FC	Pla1a	protein_coding
ENSMUSG00000002870		6170.19	0.281903	0.092937	3.03327	0.00241922	0.0076942	2.11384	p-value	Mcm2	protein_coding
ENSMUSG00000002871		284.833	0.264735	0.134993	1.96111	0.049866	0.100564	0.997557	NA	Tpra1	protein_coding
ENSMUSG00000002881		1782.21	0.34723	0.0941839	3.68672	0.00022716	0.000979248	3.00911	p-value	Nab1	protein_coding
ENSMUSG00000002885		1428.59	0.509177	0.102732	4.95638	7.18e-07	5.58e-06	5.25349	p-value and log2FC	Adgre5	protein_coding
ENSMUSG00000002897		1457.57	0.326737	0.111146	2.93971	0.0032852	0.0100589	1.99745	NA	Il17ra	protein_coding
ENSMUSG00000002910		79.285	-1.02393	0.25186	-4.06547	4.79e-05	0.000243195	3.61404	p-value and log2FC	Arrdc2	protein_coding
ENSMUSG00000002948		533.932	0.164906	0.106676	1.54586	0.122138	0.209839	0.678113	NA	Map2k7	protein_coding
ENSMUSG00000002949		1096.18	-0.134606	0.0874442	-1.53933	0.123723	0.212061	0.673539	NA	Timm44	protein_coding
ENSMUSG00000002957		2122.88	-0.168531	0.0811377	-2.0771	0.037792	0.0797474	1.09828	NA	Ap2a2	protein_coding
ENSMUSG00000002963		854.156	0.300574	0.0942047	3.19065	0.00141953	0.00487353	2.31216	p-value	Pnkp	protein_coding
ENSMUSG00000002968		1298.63	0.143343	0.0860004	1.66677	0.095561	0.171645	0.76537	NA	Med25	protein_coding
ENSMUSG00000002980		292.732	-0.418149	0.151356	-2.76269	0.00573272	0.0161349	1.79223	NA	Bcam	protein_coding
ENSMUSG00000002981		2998.35	-0.258178	0.0701612	-3.67978	0.000233433	0.00100416	2.9982	p-value	Clptm1	protein_coding
ENSMUSG00000002983		1199.68	0.678297	0.0901596	7.52329	5.34e-14	1.61e-12	11.7926	p-value and log2FC	Relb	protein_coding
ENSMUSG00000002984		3349.36	-0.650026	0.080449	-8.07998	6.48e-16	2.54e-14	13.5953	p-value and log2FC	Tomm40	protein_coding
ENSMUSG00000002996		259.084	0.479494	0.149586	3.20547	0.00134843	0.00466413	2.33123	p-value	Hbp1	protein_coding
ENSMUSG00000003031		881.366	-0.233649	0.0938719	-2.48902	0.0128095	0.0319908	1.49498	NA	Cdkn1b	protein_coding
ENSMUSG00000003033		2802.5	0.334519	0.0772914	4.32802	1.5e-05	8.63e-05	4.06401	p-value	Ap1m1	protein_coding
ENSMUSG00000003037		3452.44	0.0176337	0.0695533	0.253528	0.79986	0.861923	0.0645314	NA	Rab8a	protein_coding
ENSMUSG00000003038		7441.08	0.125872	0.0887805	1.41779	0.156253	0.253762	0.595573	NA	Hmgn2	protein_coding
ENSMUSG00000003039		1158.39	0.0422267	0.0875849	0.482123	0.629719	0.730195	0.136561	NA	Fam32a	protein_coding
ENSMUSG00000003062		526.936	0.177463	0.105431	1.68322	0.0923322	0.166908	0.777522	NA	Stard3nl	protein_coding
ENSMUSG00000003068		1231.71	-0.33533	0.0940081	-3.56704	0.000361043	0.00146437	2.83435	p-value	Stk11	protein_coding
ENSMUSG00000003072		5981.04	0.167442	0.0701476	2.387	0.0169867	0.040884	1.38845	NA	Atp5d	protein_coding
ENSMUSG00000003099		2314.86	-0.384999	0.0740658	-5.19806	2.01e-07	1.77e-06	5.75203	p-value	Ppp5c	protein_coding
ENSMUSG00000003119		749.963	-0.623026	0.103327	-6.02967	1.64e-09	2.28e-08	7.64112	p-value and log2FC	Cdk12	protein_coding
ENSMUSG00000003123		493.052	0.615423	0.118854	5.17796	2.24e-07	1.95e-06	5.70889	p-value and log2FC	Lipe	protein_coding
ENSMUSG00000003131		2451.84	-0.0528434	0.0736655	-0.717343	0.473163	0.595631	0.225022	NA	Pafah1b2	protein_coding
ENSMUSG00000003135		1157.37	-0.127277	0.0842815	-1.51014	0.131009	0.221852	0.653937	NA	Cnot11	protein_coding
ENSMUSG00000003153		1491.94	-2.23744	0.249818	-8.9563	3.36e-19	1.95e-17	16.7105	p-value and log2FC	Slc2a3	protein_coding
ENSMUSG00000003154		302.307	0.40708	0.131217	3.10234	0.00191997	0.00629572	2.20095	p-value	Foxj2	protein_coding
ENSMUSG00000003161		4598.13	0.33746	0.0739263	4.56482	5e-06	3.18e-05	4.49731	p-value	Sri	protein_coding
ENSMUSG00000003166		747.532	-0.106518	0.102467	-1.03953	0.298557	0.422379	0.374298	NA	Dgcr2	protein_coding
ENSMUSG00000003184		850.619	0.0720592	0.0906377	0.795025	0.426599	0.551137	0.25874	NA	Irf3	protein_coding
ENSMUSG00000003190		285.151	0.26423	0.137833	1.91703	0.0552345	0.10952	0.960508	NA	Bcl2l12	protein_coding
ENSMUSG00000003198		151.476	-0.419774	0.175389	-2.39339	0.0166933	0.0403022	1.39467	NA	Zfp959	protein_coding
ENSMUSG00000003199		1406.07	0.544556	0.121103	4.49663	6.9e-06	4.26e-05	4.37051	p-value and log2FC	Mpnd	protein_coding
ENSMUSG00000003200		785.965	0.143213	0.101787	1.40698	0.159433	0.257651	0.588968	NA	Sh3gl1	protein_coding
ENSMUSG00000003206		1338.49	-0.301431	0.121045	-2.49024	0.0127656	0.0319125	1.49604	NA	Ebi3	protein_coding
ENSMUSG00000003208		258.259	-0.0207769	0.140502	-0.147875	0.882441	0.92204	0.0352502	NA	Yju2	protein_coding
ENSMUSG00000003226		3475.93	-0.624823	0.107197	-5.82875	5.58e-09	6.92e-08	7.15975	p-value and log2FC	Ranbp2	protein_coding
ENSMUSG00000003233		176.163	-0.00867555	0.167662	-0.0517441	0.958733	0.972473	0.0121224	NA	Dvl3	protein_coding
ENSMUSG00000003234		978.168	-0.0316894	0.0877521	-0.361124	0.718007	0.80022	0.0967905	NA	Abcf3	protein_coding
ENSMUSG00000003235		2425.58	-0.223646	0.0760217	-2.94187	0.00326233	0.0100063	1.99973	NA	Eif2b5	protein_coding
ENSMUSG00000003269		801.275	0.254983	0.110308	2.31156	0.0208017	0.0483579	1.31553	NA	Cyth2	protein_coding
ENSMUSG00000003299		1400.93	0.102239	0.0802423	1.27413	0.202617	0.311804	0.506118	NA	Mrpl4	protein_coding
ENSMUSG00000003308		1565.83	0.0074809	0.081721	0.091542	0.927062	0.952165	0.0212877	NA	Keap1	protein_coding
ENSMUSG00000003316		2738.68	-0.411105	0.0787727	-5.21888	1.8e-07	1.61e-06	5.79238	p-value	Glg1	protein_coding
ENSMUSG00000003344		562.427	0.670889	0.125479	5.34665	8.96e-08	8.59e-07	6.06604	p-value and log2FC	Btbd2	protein_coding
ENSMUSG00000003345		1549.46	0.320465	0.0849142	3.77399	0.00016066	0.000714108	3.14624	p-value	Csnk1g2	protein_coding
ENSMUSG00000003346		1910.65	0.261928	0.0839881	3.11863	0.00181692	0.0060249	2.22005	p-value	Abhd17a	protein_coding
ENSMUSG00000003348		4429.97	0.0665822	0.0798412	0.833934	0.404318	0.530521	0.275297	NA	Mob3a	protein_coding
ENSMUSG00000003352		476.212	1.03503	0.176212	5.87379	4.26e-09	5.49e-08	7.26007	p-value and log2FC	Cacnb3	protein_coding
ENSMUSG00000003360		1821.04	-0.519019	0.0913679	-5.68055	1.34e-08	1.54e-07	6.81341	p-value and log2FC	Ddx23	protein_coding
ENSMUSG00000003363		836.507	0.409166	0.0924947	4.42367	9.7e-06	5.82e-05	4.23491	p-value	Pld3	protein_coding
ENSMUSG00000003378		73.7433	0.130046	0.24616	0.528297	0.597293	0.703163	0.152944	NA	Grik5	protein_coding
ENSMUSG00000003380		1950.37	0.600351	0.0892219	6.72874	1.71e-11	3.47e-10	9.45993	p-value and log2FC	Rabac1	protein_coding
ENSMUSG00000003382		558.611	0.394144	0.11105	3.54923	0.000386357	0.00155216	2.80906	p-value	Etv3	protein_coding
ENSMUSG00000003402		2417.87	-0.506651	0.0778425	-6.50867	7.58e-11	1.36e-09	8.86648	p-value and log2FC	Prkcsh	protein_coding
ENSMUSG00000003418		562.711	-0.151321	0.137252	-1.1025	0.270243	0.391649	0.407103	NA	St8sia6	protein_coding
ENSMUSG00000003421		944.672	-0.276316	0.103	-2.68267	0.00730362	0.019804	1.70325	NA	Nosip	protein_coding
ENSMUSG00000003423		1025.3	0.480638	0.100101	4.80151	1.57e-06	1.12e-05	4.95158	p-value	Pih1d1	protein_coding
ENSMUSG00000003429		26024.6	0.780334	0.0777003	10.0429	9.88e-24	1.18e-21	20.9283	p-value and log2FC	Rps11	protein_coding
ENSMUSG00000003435		3417.18	-0.139139	0.0831736	-1.67288	0.0943512	0.169824	0.770001	NA	Supt5	protein_coding
ENSMUSG00000003437		1027.56	-0.126487	0.100039	-1.26438	0.206095	0.315863	0.500501	NA	Paf1	protein_coding
ENSMUSG00000003438		2053.81	-0.332816	0.0833465	-3.99316	6.52e-05	0.000319753	3.49518	p-value	Timm50	protein_coding
ENSMUSG00000003444		264.073	-0.291771	0.144915	-2.01339	0.0440734	0.0905369	1.04317	NA	Med29	protein_coding
ENSMUSG00000003458		1287.65	-0.218649	0.0874156	-2.50126	0.0123753	0.0310668	1.5077	NA	Ncstn	protein_coding
ENSMUSG00000003464		1070.85	-0.14041	0.0901856	-1.5569	0.119494	0.206274	0.685555	NA	Pex19	protein_coding
ENSMUSG00000003500		1681.72	-0.104134	0.0894012	-1.16479	0.244102	0.360323	0.443308	NA	Impdh1	protein_coding
ENSMUSG00000003518		33.5373	-0.495272	0.393059	-1.26005	0.207653	0.317723	0.497951	NA	Dusp3	protein_coding
ENSMUSG00000003527		520.659	0.147978	0.110459	1.33967	0.180353	0.283735	0.547087	NA	Ess2	protein_coding
ENSMUSG00000003528		2416.45	0.0876335	0.0835191	1.04926	0.294058	0.417521	0.379322	NA	Slc25a1	protein_coding
ENSMUSG00000003531		421.286	0.363612	0.124423	2.92238	0.00347368	0.0105394	1.97718	NA	Dgcr6	protein_coding
ENSMUSG00000003534		122.493	0.81671	0.212057	3.85137	0.000117461	0.000541046	3.26677	p-value and log2FC	Ddr1	protein_coding
ENSMUSG00000003541		198.597	-1.57319	0.195467	-8.0484	8.39e-16	3.25e-14	13.4881	p-value and log2FC	Ier3	protein_coding
ENSMUSG00000003546		155.892	-0.0117329	0.186013	-0.0630759	0.949706	0.966613	0.0147473	NA	Klc4	protein_coding
ENSMUSG00000003549		451.491	0.052178	0.120437	0.433239	0.664841	0.758879	0.119828	NA	Ercc1	protein_coding
ENSMUSG00000003559		105.938	0.232776	0.22172	1.04987	0.29378	0.417214	0.379641	NA	As3mt	protein_coding
ENSMUSG00000003573		86.0882	-0.102163	0.224564	-0.454941	0.649152	0.746341	0.127063	NA	Homer3	protein_coding
ENSMUSG00000003575		221.034	0.251643	0.158154	1.59113	0.11158	0.195203	0.709514	NA	Crtc1	protein_coding
ENSMUSG00000003581		171.907	0.125078	0.172771	0.723953	0.469094	0.591951	0.227714	NA	Rnf215	protein_coding
ENSMUSG00000003604		1234.65	0.0123251	0.0904159	0.136316	0.891571	0.92694	0.0329485	NA	Aven	protein_coding
ENSMUSG00000003623		446.924	0.293755	0.120433	2.43917	0.0147212	0.0361601	1.44177	NA	Crot	protein_coding
ENSMUSG00000003644		3330.45	0.160608	0.0727712	2.20702	0.0273125	0.0609398	1.2151	NA	Rps6ka1	protein_coding
ENSMUSG00000003660		5559.62	-0.447036	0.0858859	-5.205	1.94e-07	1.72e-06	5.76559	p-value	Snrnp200	protein_coding
ENSMUSG00000003662		1156.82	-0.036535	0.0865047	-0.422347	0.672771	0.764921	0.116384	NA	Ciao1	protein_coding
ENSMUSG00000003680		406.731	-0.141824	0.120012	-1.18175	0.237304	0.35226	0.453137	NA	Taf6l	protein_coding
ENSMUSG00000003721		407.722	-0.244247	0.132807	-1.83911	0.065899	0.126586	0.897615	NA	Insig2	protein_coding
ENSMUSG00000003731		1097.29	-0.125358	0.0872316	-1.43707	0.150699	0.246638	0.607939	NA	Kpna6	protein_coding
ENSMUSG00000003746		4177.49	0.0792153	0.0764571	1.03608	0.300167	0.423942	0.372693	NA	Man1a	protein_coding
ENSMUSG00000003752		205.566	0.403421	0.156271	2.58155	0.00983578	0.0256033	1.5917	NA	Itpkc	protein_coding
ENSMUSG00000003762		340.448	0.366915	0.124474	2.94773	0.00320115	0.00984194	2.00692	p-value	Coq8b	protein_coding
ENSMUSG00000003778		858.528	0.146657	0.104638	1.40157	0.161044	0.259548	0.585782	NA	Brd8	protein_coding
ENSMUSG00000003779		2407.37	-0.0688828	0.077735	-0.886123	0.375551	0.501988	0.299307	NA	Kif20a	protein_coding
ENSMUSG00000003808		1844.18	-0.571411	0.0845417	-6.75892	1.39e-11	2.86e-10	9.54322	p-value and log2FC	Farsa	protein_coding
ENSMUSG00000003809		463.204	-0.036794	0.12832	-0.286737	0.774314	0.843301	0.0740172	NA	Gcdh	protein_coding
ENSMUSG00000003810		682.345	0.0763325	0.104895	0.727701	0.466797	0.589565	0.229468	NA	Mast2	protein_coding
ENSMUSG00000003812		137.36	0.384163	0.185559	2.0703	0.0384239	0.0808958	1.09207	NA	Dnase2a	protein_coding
ENSMUSG00000003813		2092.59	0.0328158	0.0784196	0.418464	0.675608	0.767114	0.11514	NA	Rad23a	protein_coding
ENSMUSG00000003814		14769.7	-0.336699	0.0883728	-3.80999	0.000138974	0.000624553	3.20443	p-value	Calr	protein_coding
ENSMUSG00000003824		483.172	-0.392272	0.152725	-2.56849	0.0102144	0.0264464	1.57763	NA	Syce2	protein_coding
ENSMUSG00000003847		1053.2	-0.428942	0.310418	-1.38182	0.167026	0.26699	0.573506	NA	Nfat5	protein_coding
ENSMUSG00000003848		1429.96	-0.144586	0.0791457	-1.82683	0.0677258	0.129531	0.887625	NA	Nob1	protein_coding
ENSMUSG00000003849		95.2432	2.23321	0.246782	9.0493	1.44e-19	8.75e-18	17.0581	p-value and log2FC	Nqo1	protein_coding
ENSMUSG00000003865		564.296	-1.06918	0.160506	-6.66129	2.71e-11	5.3e-10	9.27577	p-value and log2FC	Gys1	protein_coding
ENSMUSG00000003868		3305.84	-0.433308	0.0784157	-5.52578	3.28e-08	3.44e-07	6.46387	p-value	Ruvbl2	protein_coding
ENSMUSG00000003873		1034.17	-0.464495	0.0978819	-4.74547	2.08e-06	1.44e-05	4.84241	p-value	Bax	protein_coding
ENSMUSG00000003882		288.61	0.364653	0.142282	2.56289	0.0103804	0.0268009	1.57185	NA	Il7r	protein_coding
ENSMUSG00000003923		1261.38	0.0719521	0.0840015	0.856556	0.39169	0.51763	0.28598	NA	Tfam	protein_coding
ENSMUSG00000003929		247.741	0.104507	0.157702	0.662687	0.507531	0.626667	0.202963	NA	Zfp81	protein_coding
ENSMUSG00000003948		223.226	-0.0664089	0.148261	-0.447919	0.654212	0.750674	0.124548	NA	Mmd	protein_coding
ENSMUSG00000003955		2611.96	-1.15499	0.126359	-9.14053	6.21e-20	4.18e-18	17.379	p-value and log2FC	Fam162a	protein_coding
ENSMUSG00000003970		55130.8	0.389846	0.0743866	5.24081	1.6e-07	1.45e-06	5.83928	p-value	Rpl8	protein_coding
ENSMUSG00000003992		545.321	0.342089	0.106506	3.21191	0.00131854	0.00457634	2.33948	p-value	Ssbp2	protein_coding
ENSMUSG00000004018		439.097	0.113712	0.132634	0.857336	0.391259	0.517128	0.286402	NA	Fancl	protein_coding
ENSMUSG00000004040		8005.73	-0.342625	0.0840531	-4.07629	4.58e-05	0.000233095	3.63247	p-value	Stat3	protein_coding
ENSMUSG00000004043		3306.72	-0.335613	0.0804551	-4.17143	3.03e-05	0.000161223	3.79257	p-value	Stat5a	protein_coding
ENSMUSG00000004044		341.723	0.212989	0.144733	1.47159	0.14113	0.234532	0.629798	NA	Cavin1	protein_coding
ENSMUSG00000004054		862.898	0.0570242	0.109248	0.52197	0.601691	0.706491	0.150893	NA	Map3k11	protein_coding
ENSMUSG00000004056		2384.21	-0.0773572	0.076052	-1.01716	0.309076	0.433629	0.362881	NA	Akt2	protein_coding
ENSMUSG00000004069		1037.14	-0.152266	0.0916753	-1.66093	0.0967284	0.173373	0.761018	NA	Dnaja3	protein_coding
ENSMUSG00000004070		1266.79	0.359762	0.0897803	4.00714	6.15e-05	0.000303011	3.51854	p-value	Hmox2	protein_coding
ENSMUSG00000004071		659.385	0.0786928	0.100691	0.781526	0.434493	0.558863	0.252694	NA	Cdip1	protein_coding
ENSMUSG00000004085		238.919	-1.66485	0.197283	-8.43889	3.2e-17	1.48e-15	14.8302	p-value and log2FC	Map3k20	protein_coding
ENSMUSG00000004096		2072.15	-0.0475676	0.0767978	-0.619387	0.535661	0.652207	0.185614	NA	Cwc15	protein_coding
ENSMUSG00000004099		6529.31	-0.217373	0.0838815	-2.59143	0.00955788	0.0249953	1.60214	NA	Dnmt1	protein_coding
ENSMUSG00000004100		937.258	-0.731394	0.0940558	-7.77617	7.48e-15	2.56e-13	12.5926	p-value and log2FC	Ppan	protein_coding
ENSMUSG00000004105		182.291	-0.304935	0.176538	-1.72731	0.0841123	0.154526	0.811	NA	Angptl2	protein_coding
ENSMUSG00000004127		466.121	0.00334638	0.120151	0.0278514	0.977781	0.985547	0.00632267	NA	Trmt10a	protein_coding
ENSMUSG00000004207		4377.41	0.186501	0.0715207	2.60765	0.00911663	0.0239775	1.6202	NA	Psap	protein_coding
ENSMUSG00000004221		633.312	0.114445	0.100817	1.13517	0.256302	0.374714	0.4263	NA	Ikbkg	protein_coding
ENSMUSG00000004233		206.165	0.619086	0.166973	3.7077	0.000209151	0.000908949	3.04146	p-value and log2FC	Wars2	protein_coding
ENSMUSG00000004263		139.838	0.370421	0.192054	1.92874	0.0537635	0.107125	0.970109	NA	Atn1	protein_coding
ENSMUSG00000004264		9931	-0.0987567	0.0708144	-1.39459	0.163141	0.262186	0.58139	NA	Phb2	protein_coding
ENSMUSG00000004266		6466.64	0.251048	0.0751253	3.34173	0.000832594	0.00306361	2.51377	p-value	Ptpn6	protein_coding
ENSMUSG00000004268		4572.7	0.00140265	0.0876379	0.016005	0.98723	0.991576	0.00367389	NA	Emg1	protein_coding
ENSMUSG00000004270		1008.17	-0.381596	0.0905589	-4.21379	2.51e-05	0.000136476	3.86494	p-value	Lpcat3	protein_coding
ENSMUSG00000004285		1749.42	0.308878	0.0828109	3.72992	0.000191537	0.000838863	3.07631	p-value	Atp6v1f	protein_coding
ENSMUSG00000004317		374.372	-0.682335	0.16296	-4.18714	2.82e-05	0.000151737	3.81891	p-value and log2FC	Clcn5	protein_coding
ENSMUSG00000004319		1344.66	-1.23692	0.0873199	-14.1654	1.5e-45	1.69e-42	41.7717	p-value and log2FC	Clcn3	protein_coding
ENSMUSG00000004356		1661.35	-1.19836	0.104378	-11.4809	1.65e-30	4.52e-28	27.3452	p-value and log2FC	Utp20	protein_coding
ENSMUSG00000004364		3337.62	-0.146915	0.0801285	-1.83349	0.0667292	0.128026	0.892702	NA	Cul3	protein_coding
ENSMUSG00000004393		1758.21	-0.461866	0.077558	-5.95511	2.6e-09	3.48e-08	7.45831	p-value	Ddx56	protein_coding
ENSMUSG00000004394		615.711	0.100827	0.104985	0.960393	0.336858	0.462631	0.334765	NA	Tmed4	protein_coding
ENSMUSG00000004446		423.78	-0.0624731	0.12001	-0.520565	0.60267	0.707318	0.150385	NA	Bid	protein_coding
ENSMUSG00000004451		362.771	-0.507325	0.140754	-3.60435	0.000312937	0.00129777	2.8868	p-value and log2FC	Ralb	protein_coding
ENSMUSG00000004455		4994.59	-0.0872786	0.0743071	-1.17457	0.240168	0.35594	0.448623	NA	Ppp1cc	protein_coding
ENSMUSG00000004460		1891.19	-0.380437	0.0952303	-3.99492	6.47e-05	0.000317606	3.49811	p-value	Dnajb11	protein_coding
ENSMUSG00000004462		239.849	-0.315092	0.150233	-2.09736	0.0359619	0.0765377	1.11612	NA	Tbccd1	protein_coding
ENSMUSG00000004500		206.808	0.117243	0.156905	0.747219	0.454931	0.578755	0.237505	NA	Zfp324	protein_coding
ENSMUSG00000004530		3774.7	-0.143603	0.0718995	-1.99728	0.0457949	0.0935809	1.02881	NA	Coro1c	protein_coding
ENSMUSG00000004535		2385.3	-0.114751	0.078112	-1.46905	0.141819	0.235369	0.628251	NA	Tax1bp1	protein_coding
ENSMUSG00000004552		57.9978	-0.538984	0.274984	-1.96005	0.0499895	0.100773	0.996655	log2FC	Ctse	protein_coding
ENSMUSG00000004558		1022.43	0.11023	0.266868	0.413049	0.67957	0.769978	0.113522	NA	Ndrg2	protein_coding
ENSMUSG00000004561		308.975	0.468641	0.14284	3.28088	0.00103482	0.00370566	2.43113	p-value	Mettl17	protein_coding
ENSMUSG00000004565		352.222	-0.198688	0.142533	-1.39399	0.163322	0.262349	0.581121	NA	Pnpla6	protein_coding
ENSMUSG00000004567		223.023	0.209348	0.164346	1.27383	0.202725	0.311922	0.505954	NA	Mcoln1	protein_coding
ENSMUSG00000004568		281.581	0.670362	0.155258	4.31773	1.58e-05	9e-05	4.04595	p-value and log2FC	Arhgef18	protein_coding
ENSMUSG00000004591		787.581	-0.454378	0.106869	-4.25171	2.12e-05	0.000117302	3.93069	p-value	Pkn2	protein_coding
ENSMUSG00000004610		200.853	0.515838	0.170948	3.01751	0.00254862	0.00803777	2.09486	p-value and log2FC	Etfb	protein_coding
ENSMUSG00000004612		275.849	1.79234	0.415453	4.31417	1.6e-05	9.13e-05	4.03969	p-value and log2FC	Nkg7	protein_coding
ENSMUSG00000004626		1371.04	0.100054	0.0847133	1.18109	0.237565	0.352545	0.452785	NA	Stxbp2	protein_coding
ENSMUSG00000004637		188.408	0.362751	0.163912	2.21309	0.0268914	0.0601723	1.2206	NA	Wwox	protein_coding
ENSMUSG00000004642		3101.29	0.164571	0.0759629	2.16646	0.0302757	0.066413	1.17775	NA	Slbp	protein_coding
ENSMUSG00000004665		6937.13	0.388929	0.107388	3.62172	0.000292653	0.00122365	2.91234	p-value	Cnn2	protein_coding
ENSMUSG00000004667		2347.49	-0.193343	0.0799089	-2.41955	0.0155398	0.0379322	1.42099	NA	Polr2e	protein_coding
ENSMUSG00000004677		1147.87	-0.453354	0.0919012	-4.93306	8.1e-07	6.19e-06	5.20842	p-value	Myo9b	protein_coding
ENSMUSG00000004707		1216.89	-0.912832	0.0938646	-9.72498	2.36e-22	2.26e-20	19.6459	p-value and log2FC	Ly9	protein_coding
ENSMUSG00000004748		109.219	-0.593184	0.203319	-2.91751	0.0035284	0.0106703	1.97182	log2FC	Mtfp1	protein_coding
ENSMUSG00000004771		888.674	0.173666	0.097549	1.7803	0.075027	0.14079	0.851428	NA	Rab11a	protein_coding
ENSMUSG00000004788		1519.8	0.182403	0.0846773	2.15409	0.031233	0.0681887	1.16629	NA	Eif2b2	protein_coding
ENSMUSG00000004789		4010.21	-0.165251	0.0717059	-2.30456	0.021191	0.0492057	1.30798	NA	Dlst	protein_coding
ENSMUSG00000004798		394.245	0.253872	0.122834	2.06679	0.038754	0.0814724	1.08899	NA	Ulk2	protein_coding
ENSMUSG00000004815		121.822	-0.159551	0.211409	-0.754704	0.450427	0.574406	0.240781	NA	Dgkq	protein_coding
ENSMUSG00000004837		1332.36	-0.957988	0.085517	-11.2023	3.97e-29	9.6e-27	26.0177	p-value and log2FC	Grap	protein_coding
ENSMUSG00000004843		635.113	-0.00916855	0.0998334	-0.0918385	0.926826	0.952149	0.0212949	NA	Chmp2b	protein_coding
ENSMUSG00000004846		760.741	-0.577184	0.102402	-5.63643	1.74e-08	1.94e-07	6.71147	p-value and log2FC	Plod3	protein_coding
ENSMUSG00000004849		1909.36	0.00946042	0.0789023	0.1199	0.904562	0.936193	0.0286348	NA	Ap1s1	protein_coding
ENSMUSG00000004865		1724.76	-0.137112	0.0777025	-1.76458	0.0776351	0.144885	0.838978	NA	Srpk1	protein_coding
ENSMUSG00000004880		5777.36	0.00232399	0.0668561	0.0347611	0.97227	0.981645	0.00804533	NA	Lbr	protein_coding
ENSMUSG00000004885		41.2031	-1.15179	0.337584	-3.41187	0.000645197	0.00245412	2.6101	p-value and log2FC	Crabp2	protein_coding
ENSMUSG00000004895		1224.38	-0.23667	0.0887008	-2.66818	0.0076263	0.0205473	1.68725	NA	Prcc	protein_coding
ENSMUSG00000004897		10369.6	-0.0587863	0.0675399	-0.870393	0.384085	0.510238	0.292228	NA	Hdgf	protein_coding
ENSMUSG00000004929		1588.47	-0.56414	0.0925487	-6.0956	1.09e-09	1.55e-08	7.80839	p-value and log2FC	Thop1	protein_coding
ENSMUSG00000004931		547.887	-0.221709	0.117773	-1.88251	0.0597671	0.117067	0.931567	NA	Apba3	protein_coding
ENSMUSG00000004934		532.603	0.0543122	0.107784	0.503899	0.614333	0.717027	0.144464	NA	Pias4	protein_coding
ENSMUSG00000004936		3105.59	-0.316575	0.0872873	-3.62681	0.000286941	0.00120473	2.91911	p-value	Map2k1	protein_coding
ENSMUSG00000004937		1569.36	-0.362082	0.0829926	-4.36282	1.28e-05	7.45e-05	4.12769	p-value	Sgta	protein_coding
ENSMUSG00000004945		1547.91	0.0192675	0.0893009	0.21576	0.829175	0.882055	0.0545042	NA	Tmem242	protein_coding
ENSMUSG00000004947		405.587	-0.0217549	0.116551	-0.186656	0.85193	0.899792	0.045858	NA	Dtx2	protein_coding
ENSMUSG00000004980		26688.3	-0.0976947	0.0749747	-1.30304	0.192563	0.299326	0.523856	NA	Hnrnpa2b1	protein_coding
ENSMUSG00000004994		79.3025	0.373695	0.24413	1.53072	0.125839	0.214854	0.667857	NA	Ccdc130	protein_coding
ENSMUSG00000004996		924.394	0.265244	0.0950459	2.7907	0.00525943	0.0149898	1.8242	NA	Mri1	protein_coding
ENSMUSG00000005034		2157.05	0.250377	0.0758729	3.29995	0.000967024	0.00348995	2.45718	p-value	Prkacb	protein_coding
ENSMUSG00000005043		231.504	-0.169347	0.146806	-1.15354	0.248687	0.365365	0.437273	NA	Sgsh	protein_coding
ENSMUSG00000005054		844.699	0.615183	0.112665	5.46027	4.75e-08	4.81e-07	6.31767	p-value and log2FC	Cstb	protein_coding
ENSMUSG00000005057		161.211	-0.229272	0.174859	-1.31118	0.189797	0.295887	0.528874	NA	Sh2b2	protein_coding
ENSMUSG00000005069		448.861	0.26486	0.122475	2.16256	0.0305748	0.0669532	1.17423	NA	Pex5	protein_coding
ENSMUSG00000005078		348.576	-0.13275	0.132907	-0.998823	0.317881	0.44353	0.353077	NA	Jkamp	protein_coding
ENSMUSG00000005087		2981.4	-0.59839	0.0746081	-8.02044	1.05e-15	4.04e-14	13.394	p-value and log2FC	Cd44	protein_coding
ENSMUSG00000005102		352.508	-0.400724	0.131092	-3.05682	0.002237	0.0072141	2.14182	p-value	Eif2ak4	protein_coding
ENSMUSG00000005103		9650.31	0.0333686	0.0735483	0.453697	0.650047	0.747201	0.126563	NA	Wdr1	protein_coding
ENSMUSG00000005107		113.372	0.72045	0.202557	3.55678	0.000375429	0.00151605	2.81929	p-value and log2FC	Slc2a9	protein_coding
ENSMUSG00000005125		1180.29	-1.48069	0.324117	-4.56837	4.92e-06	3.13e-05	4.50384	p-value and log2FC	Ndrg1	protein_coding
ENSMUSG00000005142		2032.59	0.257616	0.0873823	2.94815	0.00319685	0.00983466	2.00724	p-value	Man2b1	protein_coding
ENSMUSG00000005150		446.773	-0.019582	0.120064	-0.163097	0.870442	0.913168	0.0394492	NA	Wdr83	protein_coding
ENSMUSG00000005161		6051.22	0.0820883	0.0844152	0.972436	0.330834	0.456521	0.340539	NA	Prdx2	protein_coding
ENSMUSG00000005198		6238.48	-0.562595	0.114013	-4.93449	8.04e-07	6.16e-06	5.21029	p-value and log2FC	Polr2a	protein_coding
ENSMUSG00000005204		2020.47	-0.273119	0.0847082	-3.22424	0.00126308	0.00440157	2.35639	p-value	Senp3	protein_coding
ENSMUSG00000005225		165.45	-0.215044	0.175944	-1.22223	0.221622	0.333616	0.476753	NA	Plekha8	protein_coding
ENSMUSG00000005233		913.231	0.234005	0.108861	2.14958	0.0315888	0.0688175	1.1623	NA	Spc25	protein_coding
ENSMUSG00000005262		968.42	-0.0867454	0.0939851	-0.92297	0.356023	0.482427	0.316568	NA	Ufd1	protein_coding
ENSMUSG00000005299		1729.86	-0.161573	0.0830034	-1.94658	0.0515848	0.103536	0.984907	NA	Letm1	protein_coding
ENSMUSG00000005312		3569.49	-0.143894	0.0838391	-1.71631	0.0861047	0.157559	0.802558	NA	Ubqln1	protein_coding
ENSMUSG00000005354		2938	-0.241656	0.0778148	-3.10553	0.00189941	0.00624847	2.20423	p-value	Txn2	protein_coding
ENSMUSG00000005362		931.306	0.298896	0.0954363	3.13189	0.00173685	0.00579445	2.23699	p-value	Crbn	protein_coding
ENSMUSG00000005370		2604.92	0.0987326	0.0815699	1.21041	0.226123	0.338985	0.46982	NA	Msh6	protein_coding
ENSMUSG00000005371		789.742	-0.234344	0.10197	-2.29816	0.0215528	0.0498755	1.30211	NA	Fbxo11	protein_coding
ENSMUSG00000005374		1083.67	-0.982635	0.0977201	-10.0556	8.68e-24	1.05e-21	20.9793	p-value and log2FC	Tbl2	protein_coding
ENSMUSG00000005378		907.709	0.0618548	0.0937668	0.659666	0.509468	0.628218	0.20189	NA	Bud23	protein_coding
ENSMUSG00000005410		11088.2	-0.0605327	0.086036	-0.703574	0.481698	0.603431	0.219373	NA	Mcm5	protein_coding
ENSMUSG00000005413		70.1879	-0.837078	0.292613	-2.8607	0.00422706	0.0124646	1.90432	log2FC	Hmox1	protein_coding
ENSMUSG00000005417		1042.23	-0.262772	0.0900885	-2.91683	0.00353612	0.0106873	1.97113	NA	Mprip	protein_coding
ENSMUSG00000005442		1639.98	0.0478665	0.0888824	0.538537	0.590207	0.697936	0.156185	NA	Cic	protein_coding
ENSMUSG00000005447		463.63	-0.270192	0.165772	-1.6299	0.103122	0.183087	0.737342	NA	Pafah1b3	protein_coding
ENSMUSG00000005465		943.708	0.328464	0.104445	3.14485	0.00166173	0.00558051	2.25333	p-value	Il27ra	protein_coding
ENSMUSG00000005469		1311.62	0.0330671	0.0845083	0.391289	0.695584	0.783052	0.106209	NA	Prkaca	protein_coding
ENSMUSG00000005470		1753.28	0.427451	0.085774	4.98346	6.25e-07	4.92e-06	5.30813	p-value	Asf1b	protein_coding
ENSMUSG00000005481		6203.94	-0.0589645	0.0879466	-0.670457	0.502566	0.621822	0.206334	NA	Ddx39	protein_coding
ENSMUSG00000005483		1798.09	0.00140943	0.0802763	0.0175572	0.985992	0.990676	0.00406829	NA	Dnajb1	protein_coding
ENSMUSG00000005505		548.136	-0.0198563	0.107043	-0.185498	0.852838	0.900378	0.0455752	NA	Kbtbd4	protein_coding
ENSMUSG00000005506		2762.48	-0.353008	0.0808552	-4.36592	1.27e-05	7.37e-05	4.13236	p-value	Celf1	protein_coding
ENSMUSG00000005510		1831.33	0.0148569	0.0844073	0.176014	0.860283	0.906068	0.0428393	NA	Ndufs3	protein_coding
ENSMUSG00000005514		1326.36	-0.168147	0.0817504	-2.05683	0.0397026	0.0831396	1.08019	NA	Por	protein_coding
ENSMUSG00000005533		468.952	-0.593633	0.295537	-2.00866	0.0445732	0.0914895	1.03863	log2FC	Igf1r	protein_coding
ENSMUSG00000005534		251.088	-0.905926	0.173336	-5.22643	1.73e-07	1.56e-06	5.8074	p-value and log2FC	Insr	protein_coding
ENSMUSG00000005566		10068.4	0.00533958	0.0675336	0.0790655	0.936981	0.959086	0.0181427	NA	Trim28	protein_coding
ENSMUSG00000005575		3851.44	-0.0235137	0.0946196	-0.248508	0.803741	0.864471	0.0632495	NA	Ube2m	protein_coding
ENSMUSG00000005609		920.655	-0.244187	0.102471	-2.383	0.0171723	0.0412818	1.38424	NA	Ctr9	protein_coding
ENSMUSG00000005610		27767.2	-0.407979	0.0826497	-4.93624	7.96e-07	6.12e-06	5.21352	p-value	Eif4g2	protein_coding
ENSMUSG00000005615		781.406	-0.046644	0.0974382	-0.478703	0.63215	0.732601	0.135132	NA	Pcyt1a	protein_coding
ENSMUSG00000005621		956.98	0.0340069	0.108238	0.314187	0.753379	0.82604	0.082999	NA	Zfp592	protein_coding
ENSMUSG00000005625		3117.19	-0.0527205	0.0779462	-0.67637	0.498806	0.617998	0.209013	NA	Psmd4	protein_coding
ENSMUSG00000005656		1434.55	0.0713706	0.0815553	0.875119	0.381509	0.507812	0.294297	NA	Snx6	protein_coding
ENSMUSG00000005667		4643.29	0.160182	0.0861281	1.85981	0.0629126	0.12212	0.913212	NA	Mthfd2	protein_coding
ENSMUSG00000005672		849.135	0.828634	0.277108	2.99029	0.0027871	0.00871677	2.05964	p-value and log2FC	Kit	protein_coding
ENSMUSG00000005674		784.685	0.480121	0.0970261	4.94837	7.48e-07	5.79e-06	5.2376	p-value	Tomm40l	protein_coding
ENSMUSG00000005681		15.0737	0.000812822	0.539481	0.00150667	0.998798	0.999426	0.000249375	NA	Apoa2	protein_coding
ENSMUSG00000005682		309.856	0.319515	0.13292	2.40381	0.0162253	0.039397	1.40454	NA	Pan2	protein_coding
ENSMUSG00000005683		7274.33	0.420334	0.0685834	6.12881	8.85e-10	1.29e-08	7.88954	p-value	Cs	protein_coding
ENSMUSG00000005687		2399.41	0.00988694	0.0878326	0.112566	0.910375	0.940962	0.0264281	NA	Bcas2	protein_coding
ENSMUSG00000005696		2154.49	-0.367232	0.123893	-2.96412	0.00303555	0.00940112	2.02682	p-value	Sh2d1a	protein_coding
ENSMUSG00000005698		2593.13	0.122227	0.0786859	1.55336	0.120338	0.207345	0.683307	NA	Ctcf	protein_coding
ENSMUSG00000005699		177.081	0.317042	0.185648	1.70775	0.087682	0.160041	0.795769	NA	Pard6a	protein_coding
ENSMUSG00000005718		330.957	-0.312824	0.129723	-2.41149	0.0158875	0.038688	1.41242	NA	Tfap4	protein_coding
ENSMUSG00000005732		2778.73	-0.351906	0.0968337	-3.63413	0.000278917	0.0011759	2.92963	p-value	Ranbp1	protein_coding
ENSMUSG00000005763		3910.31	0.674139	0.0881661	7.64624	2.07e-14	6.71e-13	12.1731	p-value and log2FC	Cd247	protein_coding
ENSMUSG00000005774		268.883	0.450054	0.136036	3.30833	0.000938526	0.00339919	2.46863	p-value	Rfx5	protein_coding
ENSMUSG00000005779		8862.57	0.0816754	0.0752935	1.08476	0.278028	0.400191	0.397733	NA	Psmb4	protein_coding
ENSMUSG00000005802		913.075	0.0129956	0.100903	0.128793	0.897521	0.930899	0.0310977	NA	Slc30a4	protein_coding
ENSMUSG00000005803		169.456	1.13502	0.17987	6.31022	2.79e-10	4.44e-09	8.35254	p-value and log2FC	Sqor	protein_coding
ENSMUSG00000005804		586.308	-0.184552	0.109162	-1.69063	0.0909078	0.16498	0.78257	NA	Bloc1s6	protein_coding
ENSMUSG00000005813		1887.47	-0.117484	0.0819613	-1.4334	0.151743	0.247827	0.605851	NA	Metap1	protein_coding
ENSMUSG00000005823		722.178	0.225576	0.102659	2.19734	0.0279963	0.0621758	1.20638	NA	Gpr108	protein_coding
ENSMUSG00000005824		160.009	0.18752	0.217521	0.862079	0.388644	0.514543	0.288578	NA	Tnfsf14	protein_coding
ENSMUSG00000005846		4166.26	-0.49792	0.0708775	-7.02508	2.14e-12	4.96e-11	10.3046	p-value	Rsl1d1	protein_coding
ENSMUSG00000005871		389.262	-0.507833	0.140193	-3.62238	0.000291901	0.001221	2.91328	p-value and log2FC	Apc	protein_coding
ENSMUSG00000005873		3935.12	0.271909	0.0810483	3.3549	0.00079393	0.00294482	2.53094	p-value	Reep5	protein_coding
ENSMUSG00000005881		1599.89	0.137448	0.0805869	1.70559	0.0880853	0.16069	0.79401	NA	Ergic3	protein_coding
ENSMUSG00000005882		542.798	-0.224979	0.121476	-1.85203	0.0640208	0.123869	0.907038	NA	Uqcc1	protein_coding
ENSMUSG00000005886		1180.89	-0.256788	0.094876	-2.70657	0.00679831	0.018638	1.7296	NA	Ncoa2	protein_coding
ENSMUSG00000005893		1003.16	0.0715537	0.0934695	0.76553	0.443956	0.567786	0.245815	NA	Nr2c2	protein_coding
ENSMUSG00000005897		206.829	-0.1291	0.154797	-0.833997	0.404282	0.530521	0.275297	NA	Nr2c1	protein_coding
ENSMUSG00000005899		1110.57	-0.350498	0.0884107	-3.96442	7.36e-05	0.000355941	3.44862	p-value	Smpd4	protein_coding
ENSMUSG00000005907		172.523	-0.401546	0.190518	-2.10765	0.035061	0.074952	1.12522	NA	Pex1	protein_coding
ENSMUSG00000005936		1530.05	0.163688	0.0899648	1.81947	0.0688401	0.131193	0.882089	NA	Kctd20	protein_coding
ENSMUSG00000005949		76.5261	0.245262	0.25144	0.975429	0.329347	0.455274	0.341727	NA	Ctns	protein_coding
ENSMUSG00000005973		487.554	0.927884	0.140254	6.61573	3.7e-11	7.07e-10	9.15065	p-value and log2FC	Rcn1	protein_coding
ENSMUSG00000005981		3032.22	0.210351	0.0733143	2.86917	0.00411547	0.0121986	1.91369	NA	Trap1	protein_coding
ENSMUSG00000005982		798.785	0.0956779	0.106219	0.900764	0.367714	0.494179	0.306116	NA	Naa60	protein_coding
ENSMUSG00000005986		63.7161	0.328045	0.26867	1.221	0.222087	0.334168	0.476035	NA	Ankrd13d	protein_coding
ENSMUSG00000006005		3102.68	-0.705765	0.0959166	-7.35811	1.87e-13	5.1e-12	11.2921	p-value and log2FC	Tpr	protein_coding
ENSMUSG00000006010		384.73	-0.668856	0.124971	-5.35207	8.7e-08	8.36e-07	6.07783	p-value and log2FC	Odr4	protein_coding
ENSMUSG00000006019		332.377	0.0304462	0.137296	0.221757	0.824503	0.878993	0.0560145	NA	Dhx34	protein_coding
ENSMUSG00000006021		270.664	0.357762	0.155992	2.29346	0.0218214	0.0503864	1.29769	NA	Kptn	protein_coding
ENSMUSG00000006024		1763.19	-0.0188119	0.0764704	-0.246002	0.805681	0.865715	0.0626253	NA	Napa	protein_coding
ENSMUSG00000006050		1262.55	0.205277	0.0896626	2.28943	0.0220542	0.0507926	1.2942	NA	Sra1	protein_coding
ENSMUSG00000006057		3325.2	-0.0476443	0.0821144	-0.580218	0.561767	0.675581	0.170322	NA	Atp5g1	protein_coding
ENSMUSG00000006058		1422.9	0.0632527	0.0842652	0.750638	0.452871	0.576711	0.239042	NA	Snf8	protein_coding
ENSMUSG00000006095		1008.3	0.39431	0.100608	3.91928	8.88e-05	0.000421518	3.37518	p-value	Tbcb	protein_coding
ENSMUSG00000006127		645.866	0.311138	0.100207	3.10496	0.00190306	0.00625669	2.20366	p-value	Inpp5k	protein_coding
ENSMUSG00000006134		1821.46	0.0556287	0.0900276	0.617907	0.536637	0.652838	0.185194	NA	Crkl	protein_coding
ENSMUSG00000006169		2670.01	-0.0798848	0.0757614	-1.05443	0.291688	0.415318	0.381619	NA	Clint1	protein_coding
ENSMUSG00000006215		449.028	0.128982	0.119692	1.07762	0.281202	0.403755	0.393882	NA	Zbtb17	protein_coding
ENSMUSG00000006262		568.483	-0.563041	0.107835	-5.22134	1.78e-07	1.6e-06	5.79662	p-value and log2FC	Mob1b	protein_coding
ENSMUSG00000006273		1921.1	-0.0145268	0.0772679	-0.188005	0.850872	0.89906	0.0462111	NA	Atp6v1b2	protein_coding
ENSMUSG00000006276		704.117	0.0656737	0.102792	0.638896	0.52289	0.640586	0.193422	NA	Eps15l1	protein_coding
ENSMUSG00000006281		582.888	0.149507	0.107296	1.39341	0.163497	0.262588	0.580725	NA	Tep1	protein_coding
ENSMUSG00000006288		602.466	0.0251235	0.110847	0.22665	0.820696	0.876192	0.0574009	NA	Ttc5	protein_coding
ENSMUSG00000006289		847.78	0.208591	0.101743	2.05017	0.0403479	0.0842302	1.07453	NA	Osgep	protein_coding
ENSMUSG00000006299		2438.79	-0.0335379	0.0737576	-0.454705	0.649322	0.746451	0.126998	NA	Aamp	protein_coding
ENSMUSG00000006301		346.99	-0.976849	0.137031	-7.12868	1.01e-12	2.45e-11	10.6109	p-value and log2FC	Tmbim1	protein_coding
ENSMUSG00000006304		10861.3	0.00449803	0.0648811	0.0693273	0.944729	0.963715	0.0160515	NA	Arpc2	protein_coding
ENSMUSG00000006307		958.087	-0.210031	0.110944	-1.89312	0.0583414	0.114628	0.94071	NA	Kmt2b	protein_coding
ENSMUSG00000006310		859.683	-0.850967	0.13211	-6.44135	1.18e-10	2.04e-09	8.69089	p-value and log2FC	Zbtb32	protein_coding
ENSMUSG00000006315		1197.7	0.0201049	0.0908411	0.221319	0.824844	0.879224	0.0559002	NA	Tmem147	protein_coding
ENSMUSG00000006333		44233.2	0.398938	0.0803766	4.96336	6.93e-07	5.42e-06	5.26609	p-value	Rps9	protein_coding
ENSMUSG00000006335		385.397	0.0523747	0.124	0.422378	0.672749	0.764921	0.116384	NA	Tfpt	protein_coding
ENSMUSG00000006356		84.48	-1.12994	0.285024	-3.96436	7.36e-05	0.000355941	3.44862	p-value and log2FC	Crip2	protein_coding
ENSMUSG00000006360		2192.11	1.13108	0.0873595	12.9474	2.43e-38	1.23e-35	34.9086	p-value and log2FC	Crip1	protein_coding
ENSMUSG00000006369		394.531	1.35383	0.135583	9.98529	1.77e-23	1.91e-21	20.7191	p-value and log2FC	Fbln1	protein_coding
ENSMUSG00000006373		1160.35	-0.113869	0.0899283	-1.26622	0.205435	0.315018	0.501664	NA	Pgrmc1	protein_coding
ENSMUSG00000006378		199.633	0.0591672	0.183167	0.323024	0.746677	0.821353	0.0854701	NA	Gcat	protein_coding
ENSMUSG00000006390		1673.29	-0.117546	0.0839762	-1.39975	0.161587	0.260304	0.58452	NA	Elovl1	protein_coding
ENSMUSG00000006392		947.51	-0.126483	0.0928116	-1.36279	0.172949	0.274683	0.561168	NA	Med8	protein_coding
ENSMUSG00000006395		101.379	1.00667	0.265857	3.78649	0.000152789	0.000680909	3.16691	p-value and log2FC	Hyi	polymorphic_pseudogene
ENSMUSG00000006398		4027.35	-0.105082	0.0702465	-1.4959	0.134678	0.226817	0.644324	NA	Cdc20	protein_coding
ENSMUSG00000006412		1352.45	-0.193213	0.0877022	-2.20306	0.0275906	0.0615332	1.21089	NA	Pfdn2	protein_coding
ENSMUSG00000006418		2241	0.650009	0.0902868	7.19938	6.05e-13	1.52e-11	10.8182	p-value and log2FC	Rnf114	protein_coding
ENSMUSG00000006423		656.761	0.052496	0.100489	0.522406	0.601388	0.706222	0.151059	NA	C330007P06Rik	protein_coding
ENSMUSG00000006442		3917.92	-0.733158	0.0829175	-8.84201	9.4e-19	5.13e-17	16.2898	p-value and log2FC	Srm	protein_coding
ENSMUSG00000006456		1681.36	-0.0617219	0.0944097	-0.653766	0.513262	0.631578	0.199573	NA	Rbm14	protein_coding
ENSMUSG00000006463		95.259	0.611833	0.215775	2.83552	0.00457517	0.0133507	1.8745	log2FC	Zdhhc24	protein_coding
ENSMUSG00000006476		125.496	0.521303	0.203706	2.5591	0.0104944	0.0270525	1.56779	log2FC	Nsmf	protein_coding
ENSMUSG00000006494		3056.02	-0.514395	0.117495	-4.378	1.2e-05	7e-05	4.15513	p-value and log2FC	Pdk1	protein_coding
ENSMUSG00000006498		13674.9	-0.395924	0.0903918	-4.38009	1.19e-05	6.94e-05	4.15865	p-value	Ptbp1	protein_coding
ENSMUSG00000006517		1692.09	-0.0120415	0.101576	-0.118547	0.905634	0.936761	0.028371	NA	Mvd	protein_coding
ENSMUSG00000006519		8329.63	0.285285	0.0881713	3.23558	0.00121398	0.00425123	2.37149	p-value	Cyba	protein_coding
ENSMUSG00000006526		447.007	-0.312118	0.120885	-2.58196	0.00982424	0.0255864	1.59199	NA	Stimate	protein_coding
ENSMUSG00000006527		297.754	-0.267095	0.143187	-1.86536	0.0621305	0.120997	0.917225	NA	Sfmbt1	protein_coding
ENSMUSG00000006585		1815.55	0.559877	0.0887502	6.30846	2.82e-10	4.48e-09	8.34897	p-value and log2FC	Cdt1	protein_coding
ENSMUSG00000006589		3247.74	-0.33663	0.0797681	-4.22011	2.44e-05	0.000132991	3.87618	p-value	Aprt	protein_coding
ENSMUSG00000006599		1312	-0.946823	0.0898817	-10.5341	6.02e-26	1.04e-23	22.985	p-value and log2FC	Gtf2h1	protein_coding
ENSMUSG00000006641		169.427	-0.7888	0.171125	-4.6095	4.04e-06	2.63e-05	4.58057	p-value and log2FC	Slc5a6	protein_coding
ENSMUSG00000006651		53.191	-0.375113	0.338449	-1.10833	0.26772	0.389048	0.409997	NA	Aplp1	protein_coding
ENSMUSG00000006673		1304.1	-0.238464	0.0955478	-2.49575	0.0125691	0.0314677	1.50213	NA	Qrich1	protein_coding
ENSMUSG00000006676		1877.24	-0.0286097	0.0828197	-0.345446	0.729759	0.809408	0.0918324	NA	Usp19	protein_coding
ENSMUSG00000006678		1792.47	-0.392268	0.0819714	-4.78543	1.71e-06	1.2e-05	4.92157	p-value	Pola1	protein_coding
ENSMUSG00000006699		13254.6	0.218862	0.0724781	3.01971	0.0025302	0.0079946	2.0972	p-value	Cdc42	protein_coding
ENSMUSG00000006705		969.078	-0.194027	0.114743	-1.69098	0.0908407	0.164887	0.782813	NA	Pknox1	protein_coding
ENSMUSG00000006715		1883.53	0.246076	0.0843118	2.91865	0.00351554	0.010641	1.97302	NA	Gmnn	protein_coding
ENSMUSG00000006717		284.883	0.943871	0.17104	5.51841	3.42e-08	3.56e-07	6.44834	p-value and log2FC	Acot13	protein_coding
ENSMUSG00000006728		6453.61	-0.0213519	0.0646563	-0.330237	0.741221	0.816678	0.087949	NA	Cdk4	protein_coding
ENSMUSG00000006731		5233.67	0.0907955	0.0745688	1.21761	0.223373	0.3358	0.473919	NA	B4galnt1	protein_coding
ENSMUSG00000006732		556.916	-0.971288	0.11213	-8.66212	4.63e-18	2.39e-16	15.6223	p-value and log2FC	Mettl1	protein_coding
ENSMUSG00000006736		1672.3	-0.102755	0.079687	-1.28948	0.197231	0.305087	0.515576	NA	Tspan31	protein_coding
ENSMUSG00000006740		2044.83	-0.372673	0.0807918	-4.61276	3.97e-06	2.59e-05	4.58686	p-value	Kif5b	protein_coding
ENSMUSG00000006763		814.4	0.229828	0.102238	2.24796	0.0245788	0.0557097	1.25407	NA	Saal1	protein_coding
ENSMUSG00000006782		2015.41	0.289885	0.0758493	3.82185	0.000132454	0.000600567	3.22144	p-value	Cnp	protein_coding
ENSMUSG00000006818		2172.62	0.0755076	0.0786858	0.959609	0.337252	0.462798	0.334608	NA	Sod2	protein_coding
ENSMUSG00000006850		441.719	0.362813	0.156041	2.32511	0.0200661	0.0470464	1.32747	NA	Tmco6	protein_coding
ENSMUSG00000006906		346.57	0.110175	0.141587	0.778149	0.436481	0.560977	0.251055	NA	Stambp	protein_coding
ENSMUSG00000006920		330.25	0.462318	0.128582	3.59551	0.000323762	0.00133774	2.87363	p-value	Ezh1	protein_coding
ENSMUSG00000006932		6392.05	-0.0615575	0.0641248	-0.959964	0.337073	0.462631	0.334765	NA	Ctnnb1	protein_coding
ENSMUSG00000006941		1031.19	-0.138079	0.0928061	-1.48782	0.136797	0.229548	0.639127	NA	Eif1b	protein_coding
ENSMUSG00000006998		9492.95	-0.24002	0.0812155	-2.95534	0.00312321	0.00963224	2.01627	p-value	Psmd2	protein_coding
ENSMUSG00000007029		9043.04	0.0143386	0.072378	0.198108	0.842961	0.892616	0.0493354	NA	Vars	protein_coding
ENSMUSG00000007036		318.255	0.212678	0.132496	1.60516	0.108458	0.19076	0.719513	NA	Abhd16a	protein_coding
ENSMUSG00000007038		457.212	-0.399023	0.118502	-3.36723	0.000759283	0.00282975	2.54825	p-value	Neu1	protein_coding
ENSMUSG00000007039		26.0507	-0.099106	0.422909	-0.234343	0.814718	0.872205	0.0593815	NA	Ddah2	protein_coding
ENSMUSG00000007041		6159.37	0.190956	0.0673777	2.83411	0.00459542	0.0134021	1.87283	NA	Clic1	protein_coding
ENSMUSG00000007050		1277.09	-0.00101447	0.0850286	-0.0119309	0.990481	0.993515	0.00282578	NA	Lsm2	protein_coding
ENSMUSG00000007080		2192	-0.0336934	0.0986827	-0.341432	0.732779	0.810469	0.0912634	NA	Pole	protein_coding
ENSMUSG00000007207		58.2824	-0.088463	0.276166	-0.320325	0.748722	0.822889	0.0846589	NA	Stx1a	protein_coding
ENSMUSG00000007216		182.049	0.237525	0.170262	1.39506	0.162998	0.262072	0.581579	NA	Zfp775	protein_coding
ENSMUSG00000007338		655.351	-0.249271	0.09962	-2.50222	0.0123417	0.031013	1.50846	NA	Mrpl49	protein_coding
ENSMUSG00000007411		745.98	-0.0477116	0.102313	-0.466329	0.64098	0.739458	0.131087	NA	Mark3	protein_coding
ENSMUSG00000007415		1619.8	0.154975	0.0850347	1.82249	0.0683806	0.130489	0.884427	NA	Gatad1	protein_coding
ENSMUSG00000007458		3361.34	-0.144746	0.0734861	-1.9697	0.0488724	0.0987762	1.00535	NA	M6pr	protein_coding
ENSMUSG00000007564		5802.61	-0.136868	0.0751638	-1.82093	0.068618	0.130843	0.883248	NA	Ppp2r1a	protein_coding
ENSMUSG00000007570		422.562	-0.201299	0.127974	-1.57296	0.115727	0.201347	0.696054	NA	Fance	protein_coding
ENSMUSG00000007589		943.339	0.377259	0.102539	3.67917	0.000233991	0.00100571	2.99753	p-value	Tinf2	protein_coding
ENSMUSG00000007603		614.095	0.201741	0.10691	1.88702	0.0591582	0.116075	0.93526	NA	Dus3l	protein_coding
ENSMUSG00000007610		382.488	0.135213	0.127356	1.06169	0.288377	0.411816	0.385297	NA	Gtpbp3	protein_coding
ENSMUSG00000007613		1573.86	0.573106	0.0952832	6.01477	1.8e-09	2.49e-08	7.60411	p-value and log2FC	Tgfbr1	protein_coding
ENSMUSG00000007617		381.665	-0.0596344	0.127845	-0.466458	0.640887	0.739435	0.1311	NA	Homer1	protein_coding
ENSMUSG00000007646		127.13	0.392491	0.193988	2.02327	0.0430454	0.0888024	1.05158	NA	Rad51c	protein_coding
ENSMUSG00000007656		3255.86	-0.029039	0.0872987	-0.33264	0.739406	0.815298	0.0886835	NA	Arpp19	protein_coding
ENSMUSG00000007659		6967.87	-0.264477	0.0773525	-3.41912	0.00062825	0.00239414	2.62085	p-value	Bcl2l1	protein_coding
ENSMUSG00000007670		3550.6	-0.302204	0.076591	-3.94569	7.96e-05	0.000381581	3.41841	p-value	Khsrp	protein_coding
ENSMUSG00000007721		1627.78	-0.284773	0.0934989	-3.04574	0.00232109	0.00743606	2.12866	p-value	Ccdc124	protein_coding
ENSMUSG00000007739		12392.8	0.232843	0.0701548	3.31899	0.000903437	0.00329088	2.48269	p-value	Cct4	protein_coding
ENSMUSG00000007777		187.461	0.105568	0.162479	0.649733	0.515864	0.634103	0.19784	NA	0610009B22Rik	protein_coding
ENSMUSG00000007812		524.363	0.0273753	0.106658	0.256665	0.797438	0.860318	0.0653412	NA	Zfp655	protein_coding
ENSMUSG00000007815		9833.16	0.298638	0.0654409	4.56348	5.03e-06	3.2e-05	4.49508	p-value	Rhoa	protein_coding
ENSMUSG00000007817		2430.42	-0.425158	0.0956617	-4.44439	8.81e-06	5.33e-05	4.27306	p-value	Zmiz1	protein_coding
ENSMUSG00000007827		162.621	-0.418555	0.177649	-2.35608	0.0184688	0.0439511	1.35703	NA	Ankrd26	protein_coding
ENSMUSG00000007833		920.708	0.419007	0.0889188	4.71225	2.45e-06	1.66e-05	4.77921	p-value	Aldh16a1	protein_coding
ENSMUSG00000007836		9879.08	-0.0817364	0.118899	-0.687442	0.491804	0.612313	0.213027	NA	Hnrnpa0	protein_coding
ENSMUSG00000007850		6421.18	-0.468783	0.0861026	-5.44447	5.2e-08	5.21e-07	6.28297	p-value	Hnrnph1	protein_coding
ENSMUSG00000007867		30.1519	-0.126505	0.424437	-0.298052	0.765663	0.836437	0.0775666	NA	Ift43	protein_coding
ENSMUSG00000007872		325.133	0.0538449	0.129316	0.41638	0.677132	0.7679	0.114695	NA	Id3	protein_coding
ENSMUSG00000007880		2642.08	-0.330289	0.102085	-3.23542	0.00121464	0.00425209	2.3714	p-value	Arid1a	protein_coding
ENSMUSG00000007891		1023.53	0.0981802	0.0864639	1.13551	0.256164	0.374615	0.426415	NA	Ctsd	protein_coding
ENSMUSG00000007892		78974.9	0.604318	0.085263	7.08769	1.36e-12	3.25e-11	10.4881	p-value and log2FC	Rplp1	protein_coding
ENSMUSG00000007950		1444.08	0.676198	0.0859622	7.86623	3.65e-15	1.31e-13	12.8839	p-value and log2FC	Abhd8	protein_coding
ENSMUSG00000007987		137.791	-0.157012	0.183073	-0.857644	0.391089	0.517026	0.286487	NA	Ift22	protein_coding
ENSMUSG00000008035		963.245	0.0180601	0.0953328	0.189442	0.849746	0.898232	0.0466114	NA	Mid1ip1	protein_coding
ENSMUSG00000008036		3083.91	0.104863	0.0800606	1.30979	0.190266	0.296437	0.528068	NA	Ap2s1	protein_coding
ENSMUSG00000008136		127.505	1.01205	0.20187	5.01338	5.35e-07	4.29e-06	5.36733	p-value and log2FC	Fhl2	protein_coding
ENSMUSG00000008140		2062.33	0.277371	0.0746983	3.71322	0.000204637	0.00089124	3.05001	p-value	Emc10	protein_coding
ENSMUSG00000008167		183.234	-0.290209	0.180389	-1.60879	0.107662	0.189705	0.721921	NA	Fbxw9	protein_coding
ENSMUSG00000008193		168.661	2.57623	0.553809	4.65184	3.29e-06	2.17e-05	4.66379	p-value and log2FC	Spib	protein_coding
ENSMUSG00000008200		681.894	-0.494017	0.101134	-4.88478	1.04e-06	7.68e-06	5.11473	p-value	Fnbp4	protein_coding
ENSMUSG00000008206		297.568	-0.0738485	0.136562	-0.540771	0.588666	0.697007	0.156763	NA	Cers4	protein_coding
ENSMUSG00000008226		93.2202	-0.0552698	0.21827	-0.253217	0.8001	0.862091	0.0644471	NA	Scrn3	protein_coding
ENSMUSG00000008301		874.09	0.0347915	0.0895815	0.388379	0.697736	0.784537	0.105386	NA	Phax	protein_coding
ENSMUSG00000008305		466.053	0.0728376	0.138143	0.527263	0.598011	0.703559	0.1527	NA	Tle1	protein_coding
ENSMUSG00000008318		294.703	0.10659	0.137419	0.775657	0.437952	0.562383	0.249968	NA	Relt	protein_coding
ENSMUSG00000008333		2206.25	0.184179	0.0858711	2.14484	0.0319659	0.0695495	1.15771	NA	Snrpb2	protein_coding
ENSMUSG00000008348		2069.3	-0.319176	0.125072	-2.55195	0.0107123	0.0274903	1.56082	NA	Ubc	protein_coding
ENSMUSG00000008373		2380.23	-0.502644	0.0855519	-5.87531	4.22e-09	5.45e-08	7.26352	p-value and log2FC	Prpf31	protein_coding
ENSMUSG00000008384		431.551	-0.414029	0.141094	-2.93442	0.00334173	0.010197	1.99153	NA	Sertad1	protein_coding
ENSMUSG00000008393		458.741	-0.169937	0.116587	-1.4576	0.144952	0.239237	0.621171	NA	Carhsp1	protein_coding
ENSMUSG00000008398		1548.62	-0.0886603	0.0811564	-1.09246	0.27463	0.396504	0.401752	NA	Elk3	protein_coding
ENSMUSG00000008429		623.306	0.187912	0.119761	1.56905	0.116635	0.202303	0.693997	NA	Herpud2	protein_coding
ENSMUSG00000008435		215.765	-0.395121	0.1598	-2.47259	0.0134138	0.0332869	1.47773	NA	Rdh13	protein_coding
ENSMUSG00000008450		1558.41	-0.318831	0.0820697	-3.88489	0.000102378	0.000478298	3.3203	p-value	Nutf2	protein_coding
ENSMUSG00000008475		8146.52	0.256654	0.0737269	3.48114	0.000499279	0.00195475	2.70891	p-value	Arpc5	protein_coding
ENSMUSG00000008496		225.844	0.00482087	0.154119	0.0312802	0.975046	0.983767	0.00710756	NA	Pou2f2	protein_coding
ENSMUSG00000008604		1862.61	0.199124	0.0870102	2.28851	0.0221078	0.0508838	1.29342	NA	Ubqln4	protein_coding
ENSMUSG00000008668		43142.6	0.879063	0.0852136	10.316	5.97e-25	8.78e-23	22.0566	p-value and log2FC	Rps18	protein_coding
ENSMUSG00000008682		29744.8	0.461949	0.0693015	6.66578	2.63e-11	5.17e-10	9.28656	p-value	Rpl10	protein_coding
ENSMUSG00000008683		23171.1	0.798745	0.0849417	9.40345	5.28e-21	4.06e-19	18.3914	p-value and log2FC	Rps15a	protein_coding
ENSMUSG00000008690		5054.03	0.130365	0.0694362	1.87748	0.0604522	0.118117	0.927689	NA	Ncaph2	protein_coding
ENSMUSG00000008730		1840.79	-0.0954036	0.08678	-1.09937	0.271605	0.393231	0.405352	NA	Hipk1	protein_coding
ENSMUSG00000008763		1150.47	-0.159458	0.0981503	-1.62463	0.104242	0.18472	0.733485	NA	Man1a2	protein_coding
ENSMUSG00000008822		126.305	0.845059	0.197869	4.2708	1.95e-05	0.000108527	3.96446	p-value and log2FC	Acyp1	protein_coding
ENSMUSG00000008855		617.58	-0.0549672	0.116324	-0.472537	0.636544	0.735594	0.133362	NA	Hdac5	protein_coding
ENSMUSG00000008859		1090.77	0.0775687	0.0863955	0.897833	0.369275	0.495621	0.30485	NA	Rala	protein_coding
ENSMUSG00000008892		3179.15	0.0661306	0.0740882	0.892593	0.372075	0.498503	0.302332	NA	Vdac3	protein_coding
ENSMUSG00000008958		941.433	0.0680287	0.088869	0.765493	0.443978	0.567786	0.245815	NA	Vps72	protein_coding
ENSMUSG00000008976		1457.05	-0.269689	0.0795418	-3.39053	0.000697573	0.00262677	2.58058	p-value	Gabpa	protein_coding
ENSMUSG00000009013		3684.52	-0.0829593	0.0899671	-0.922107	0.356473	0.482843	0.316194	NA	Dynll1	protein_coding
ENSMUSG00000009030		781.499	0.0788464	0.100303	0.786084	0.431818	0.55611	0.254839	NA	Pdcl	protein_coding
ENSMUSG00000009035		847.683	0.232524	0.107167	2.16974	0.0300268	0.0659811	1.18058	NA	Tmem184b	protein_coding
ENSMUSG00000009073		1907.34	-0.146078	0.0819565	-1.78238	0.0746869	0.14023	0.853161	NA	Nf2	protein_coding
ENSMUSG00000009076		479.101	0.0898769	0.123306	0.728893	0.466067	0.588965	0.229911	NA	Zmat5	protein_coding
ENSMUSG00000009079		5925.74	-0.100832	0.0743749	-1.35573	0.175186	0.277368	0.556943	NA	Ewsr1	protein_coding
ENSMUSG00000009090		1748.32	-0.0235362	0.0799912	-0.294235	0.768578	0.83872	0.0763832	NA	Ap1b1	protein_coding
ENSMUSG00000009112		1565.97	0.148623	0.0815439	1.82262	0.0683614	0.130477	0.884467	NA	Bcl2l13	protein_coding
ENSMUSG00000009207		588.89	-0.558588	0.109407	-5.10558	3.3e-07	2.77e-06	5.55694	p-value and log2FC	Lnpk	protein_coding
ENSMUSG00000009210		5.08042	1.80833	1.00651	1.79663	0.0723936	0.136657	0.864369	log2FC	Prr29	protein_coding
ENSMUSG00000009291		855.331	-0.325522	0.0984491	-3.3065	0.000944678	0.00341781	2.46625	p-value	Pttg1ip	protein_coding
ENSMUSG00000009293		875.381	-0.0582253	0.0958378	-0.60754	0.543493	0.658968	0.181136	NA	Ube2g2	protein_coding
ENSMUSG00000009406		283.282	0.074417	0.137678	0.540516	0.588841	0.697133	0.156685	NA	Elk1	protein_coding
ENSMUSG00000009470		5016.18	-0.490145	0.0862896	-5.68023	1.35e-08	1.54e-07	6.8131	p-value	Tnpo1	protein_coding
ENSMUSG00000009535		1354.72	-0.386535	0.089807	-4.30406	1.68e-05	9.48e-05	4.02308	p-value	Rnmt	protein_coding
ENSMUSG00000009549		1800.91	0.293524	0.0914704	3.20895	0.0013322	0.00461744	2.3356	p-value	Srp14	protein_coding
ENSMUSG00000009555		1736.22	-0.122296	0.0798489	-1.5316	0.125622	0.214594	0.668381	NA	Cdk9	protein_coding
ENSMUSG00000009563		679.637	0.203944	0.100862	2.022	0.0431767	0.0889829	1.05069	NA	Tor2a	protein_coding
ENSMUSG00000009566		616.7	-0.167124	0.102789	-1.6259	0.103972	0.184338	0.734384	NA	Fpgs	protein_coding
ENSMUSG00000009569		207.323	-0.450345	0.180258	-2.49833	0.0124779	0.0312641	1.50495	NA	Mrtfb	protein_coding
ENSMUSG00000009575		4614.77	-0.0402655	0.071987	-0.559344	0.575927	0.687007	0.163039	NA	Cbx5	protein_coding
ENSMUSG00000009585		2557.6	0.141654	0.0751779	1.88425	0.0595306	0.116693	0.932954	NA	Apobec3	protein_coding
ENSMUSG00000009621		549.427	-0.270904	0.105965	-2.55655	0.0105715	0.0272114	1.56525	NA	Vav2	protein_coding
ENSMUSG00000009630		1954.94	0.0297582	0.0892779	0.333321	0.738892	0.814997	0.088844	NA	Ppp2cb	protein_coding
ENSMUSG00000009640		434.861	0.131022	0.126569	1.03518	0.300585	0.424355	0.372271	NA	Dmap1	protein_coding
ENSMUSG00000009647		296.02	0.286049	0.131612	2.17343	0.0297483	0.0654824	1.18388	NA	Mcu	protein_coding
ENSMUSG00000009681		259.191	0.0347899	0.145587	0.238963	0.811134	0.869458	0.0607516	NA	Bcr	protein_coding
ENSMUSG00000009687		3893.96	0.268574	0.0901181	2.98024	0.00288023	0.0089721	2.04711	p-value	Fxyd5	protein_coding
ENSMUSG00000009741		764.34	-0.223799	0.0952983	-2.3484	0.0188543	0.0446799	1.34989	NA	Ubp1	protein_coding
ENSMUSG00000009828		224.235	0.0394828	0.172708	0.22861	0.819172	0.875301	0.0578426	NA	Ick	protein_coding
ENSMUSG00000009863		3446.79	0.405197	0.0721832	5.61345	1.98e-08	2.17e-07	6.66267	p-value	Sdhb	protein_coding
ENSMUSG00000009894		653.278	0.502725	0.101761	4.94026	7.8e-07	6.01e-06	5.22148	p-value and log2FC	Snap47	protein_coding
ENSMUSG00000009905		268.163	-0.225079	0.144227	-1.56058	0.118622	0.205119	0.687994	NA	Kdsr	protein_coding
ENSMUSG00000009907		1722.63	0.0104653	0.0772466	0.135479	0.892233	0.926992	0.0329239	NA	Vps4b	protein_coding
ENSMUSG00000009927		24328.2	0.594773	0.0822409	7.23209	4.76e-13	1.22e-11	10.915	p-value and log2FC	Rps25	protein_coding
ENSMUSG00000009995		189.854	0.518576	0.175808	2.94967	0.00318113	0.00979226	2.00912	p-value and log2FC	Taz	protein_coding
ENSMUSG00000010025		522.104	0.371177	0.116151	3.19566	0.00139514	0.00480442	2.31836	p-value	Aldh3a2	protein_coding
ENSMUSG00000010045		609.394	-0.0871753	0.105412	-0.826994	0.40824	0.533873	0.272562	NA	Tmem115	protein_coding
ENSMUSG00000010047		317.605	-0.135268	0.135545	-0.997958	0.3183	0.443871	0.352743	NA	Hyal2	protein_coding
ENSMUSG00000010048		1938.3	-0.15776	0.0809927	-1.94783	0.051435	0.103277	0.985997	NA	Ifrd2	protein_coding
ENSMUSG00000010054		439.509	0.0225704	0.122577	0.184132	0.85391	0.901144	0.0452058	NA	Tusc2	protein_coding
ENSMUSG00000010057		207.84	0.3812	0.162162	2.35073	0.0187367	0.044505	1.35159	NA	Nprl2	protein_coding
ENSMUSG00000010067		267.39	-1.17345	0.155042	-7.56857	3.77e-14	1.17e-12	11.9326	p-value and log2FC	Rassf1	protein_coding
ENSMUSG00000010095		4299.03	-0.0362019	0.0724707	-0.499538	0.617401	0.720088	0.142615	NA	Slc3a2	protein_coding
ENSMUSG00000010097		1371.36	-0.239365	0.091177	-2.62528	0.00865774	0.0229307	1.63958	NA	Nxf1	protein_coding
ENSMUSG00000010110		582.436	0.188648	0.118385	1.59352	0.111044	0.19451	0.711058	NA	Stx5a	protein_coding
ENSMUSG00000010142		2372.07	0.31393	0.0944388	3.32416	0.000886849	0.00323769	2.48976	p-value	Tnfrsf13b	protein_coding
ENSMUSG00000010277		5468.96	-0.192483	0.0886933	-2.17021	0.0299909	0.0659164	1.18101	NA	2610507B11Rik	protein_coding
ENSMUSG00000010290		581.362	-0.0881956	0.102727	-0.858543	0.390593	0.516584	0.286859	NA	AI597479	protein_coding
ENSMUSG00000010358		1081.57	0.516749	0.1184	4.36443	1.27e-05	7.41e-05	4.13039	p-value and log2FC	Ifi35	protein_coding
ENSMUSG00000010362		414.138	1.24579	0.136236	9.14433	6e-20	4.06e-18	17.3914	p-value and log2FC	Rdm1	protein_coding
ENSMUSG00000010376		2875.18	-0.131626	0.0885277	-1.48683	0.13706	0.229852	0.638552	NA	Nedd8	protein_coding
ENSMUSG00000010392		624.949	-0.0662226	0.103306	-0.641036	0.521499	0.639249	0.19433	NA	Gosr1	protein_coding
ENSMUSG00000010406		1133.18	0.263459	0.10096	2.60954	0.00906637	0.0238574	1.62238	NA	Mrpl52	protein_coding
ENSMUSG00000010453		526.776	-0.29175	0.114305	-2.55239	0.0106987	0.0274624	1.56126	NA	Kansl3	protein_coding
ENSMUSG00000010517		1457.35	0.205046	0.0811193	2.52771	0.0114808	0.0291601	1.53521	NA	Faf1	protein_coding
ENSMUSG00000010554		1121.81	-0.522412	0.118167	-4.42095	9.83e-06	5.89e-05	4.23021	p-value and log2FC	Mettl16	protein_coding
ENSMUSG00000010607		262.303	0.428111	0.142485	3.0046	0.00265926	0.00837111	2.07722	p-value	Pigyl	protein_coding
ENSMUSG00000010608		1927.27	-0.602181	0.0986357	-6.10511	1.03e-09	1.47e-08	7.83178	p-value and log2FC	Rbm25	protein_coding
ENSMUSG00000010609		669.748	0.0510885	0.0976252	0.523312	0.600757	0.705808	0.151314	NA	Psen2	protein_coding
ENSMUSG00000010660		29.5487	-1.19354	0.454652	-2.62518	0.00866025	0.0229314	1.63957	log2FC	Plcd1	protein_coding
ENSMUSG00000010663		1174.5	-0.329996	0.0924687	-3.56873	0.000358714	0.00145773	2.83632	p-value	Fads1	protein_coding
ENSMUSG00000010751		182.668	-0.263788	0.172992	-1.52486	0.127294	0.216937	0.663667	NA	Tnfrsf22	protein_coding
ENSMUSG00000010755		1631.48	-0.218849	0.0956338	-2.28841	0.0221138	0.0508838	1.29342	NA	Cars	protein_coding
ENSMUSG00000010911		540.966	0.0383905	0.107493	0.357142	0.720985	0.802043	0.0958025	NA	Apip	protein_coding
ENSMUSG00000010914		527.204	-0.0973473	0.10993	-0.885537	0.375867	0.502343	0.298999	NA	Pdhx	protein_coding
ENSMUSG00000010936		1098.44	-0.225484	0.096692	-2.33198	0.0197016	0.0463846	1.33363	NA	Vac14	protein_coding
ENSMUSG00000011096		450.231	-0.1884	0.116839	-1.61247	0.106859	0.188536	0.724606	NA	Akt1s1	protein_coding
ENSMUSG00000011114		2261.68	0.141804	0.0762967	1.85859	0.0630854	0.122362	0.912353	NA	Tbrg1	protein_coding
ENSMUSG00000011148		62.4929	1.66737	0.284208	5.86671	4.45e-09	5.71e-08	7.24317	p-value and log2FC	Adssl1	protein_coding
ENSMUSG00000011158		594.509	0.015219	0.107582	0.141465	0.887503	0.925171	0.0337781	NA	Brf1	protein_coding
ENSMUSG00000011179		34124.4	-0.06009	0.0665871	-0.902427	0.36683	0.493514	0.3067	NA	Odc1	protein_coding
ENSMUSG00000011254		656.003	0.123701	0.0991585	1.24751	0.21221	0.322991	0.490809	NA	Thg1l	protein_coding
ENSMUSG00000011256		1475.59	0.0156594	0.112855	0.138757	0.889642	0.926322	0.0332381	NA	Adam19	protein_coding
ENSMUSG00000011257		6628.91	-0.118215	0.0723769	-1.63333	0.1024	0.182029	0.73986	NA	Pabpc4	protein_coding
ENSMUSG00000011267		143.952	-0.0271386	0.180671	-0.15021	0.880599	0.920684	0.0358896	NA	Zfp296	protein_coding
ENSMUSG00000011306		831.735	-0.273016	0.0967061	-2.82315	0.00475548	0.01377	1.86107	NA	Sugp1	protein_coding
ENSMUSG00000011427		210.74	-0.0426595	0.154888	-0.275422	0.782992	0.849943	0.0706104	NA	Zfp790	protein_coding
ENSMUSG00000011658		454.796	1.13936	0.139399	8.17338	3e-16	1.2e-14	13.9197	p-value and log2FC	Fuz	protein_coding
ENSMUSG00000011752		5660.66	-1.14588	0.09153	-12.5192	5.86e-36	2.38e-33	32.6232	p-value and log2FC	Pgam1	protein_coding
ENSMUSG00000011837		445.193	0.407807	0.114286	3.5683	0.000359303	0.00145848	2.8361	p-value	Snapc2	protein_coding
ENSMUSG00000011877		942.186	-0.185908	0.0942404	-1.9727	0.0485292	0.0981998	1.00789	NA	Git1	protein_coding
ENSMUSG00000011884		2978.55	0.413837	0.0827531	5.00086	5.71e-07	4.55e-06	5.34184	p-value	Gltp	protein_coding
ENSMUSG00000011958		2477.81	0.0367952	0.074202	0.495878	0.619981	0.722374	0.141238	NA	Bnip2	protein_coding
ENSMUSG00000011960		1552.14	-0.19693	0.0880621	-2.23626	0.0253347	0.057155	1.24295	NA	Ccnt1	protein_coding
ENSMUSG00000012076		162.16	0.311068	0.197946	1.57148	0.116072	0.201749	0.695188	NA	Brms1l	protein_coding
ENSMUSG00000012114		792.204	0.0285602	0.103547	0.275819	0.782687	0.849913	0.0706253	NA	Med15	protein_coding
ENSMUSG00000012117		1284.97	0.298636	0.0845985	3.53004	0.0004155	0.00165353	2.78159	p-value	Dhdds	protein_coding
ENSMUSG00000012126		114.465	0.478114	0.213304	2.24146	0.0249961	0.0565482	1.24758	NA	Ubxn11	protein_coding
ENSMUSG00000012296		588.143	-0.0340202	0.105205	-0.32337	0.746415	0.821242	0.0855287	NA	Tjap1	protein_coding
ENSMUSG00000012405		19229.4	0.477144	0.0707466	6.74441	1.54e-11	3.14e-10	9.50238	p-value	Rpl15	protein_coding
ENSMUSG00000012422		1780.01	-0.125391	0.0848	-1.47866	0.139231	0.232632	0.633331	NA	Tmem167	protein_coding
ENSMUSG00000012429		415.602	0.771614	0.140351	5.49774	3.85e-08	3.97e-07	6.40133	p-value and log2FC	Mplkip	protein_coding
ENSMUSG00000012443		3152.14	0.0796063	0.0829203	0.960034	0.337038	0.462631	0.334765	NA	Kif11	protein_coding
ENSMUSG00000012483		1113.67	0.178553	0.090927	1.9637	0.0495646	0.100036	0.999844	NA	Rpa3	protein_coding
ENSMUSG00000012519		89.3222	-1.03316	0.258621	-3.99487	6.47e-05	0.000317606	3.49811	p-value and log2FC	Mlkl	protein_coding
ENSMUSG00000012535		2952.72	-0.534014	0.0804365	-6.63895	3.16e-11	6.13e-10	9.21237	p-value and log2FC	Tnpo3	protein_coding
ENSMUSG00000012609		244.865	-0.340358	0.162278	-2.09737	0.0359607	0.0765377	1.11612	NA	Ttll5	protein_coding
ENSMUSG00000012640		216.343	0.0508002	0.155664	0.326345	0.744164	0.819209	0.0866051	NA	Zfp715	protein_coding
ENSMUSG00000012848		45855	0.637112	0.0802123	7.94282	1.98e-15	7.4e-14	13.1306	p-value and log2FC	Rps5	protein_coding
ENSMUSG00000012889		34.3351	-1.05629	0.372031	-2.83924	0.0045221	0.0132148	1.87894	log2FC	Podnl1	protein_coding
ENSMUSG00000013033		307.776	0.328599	0.129339	2.5406	0.0110661	0.0282412	1.54912	NA	Adgrl1	protein_coding
ENSMUSG00000013150		141.499	0.0898387	0.182828	0.491385	0.623154	0.724741	0.139817	NA	Gfod2	protein_coding
ENSMUSG00000013155		198.098	-0.0843837	0.165584	-0.509614	0.610322	0.713495	0.146609	NA	Enkd1	protein_coding
ENSMUSG00000013160		1185.05	0.168324	0.0877084	1.91913	0.0549681	0.109141	0.962014	NA	Atp6v0d1	protein_coding
ENSMUSG00000013236		664.225	-0.0824642	0.122267	-0.674462	0.500018	0.619197	0.208171	NA	Ptprs	protein_coding
ENSMUSG00000013275		276.791	-0.253988	0.137865	-1.84229	0.0654323	0.125999	0.899632	NA	Slc41a1	protein_coding
ENSMUSG00000013465		1793.56	0.0461105	0.0845595	0.545302	0.585546	0.694771	0.158158	NA	Nelfb	protein_coding
ENSMUSG00000013495		321.251	0.276677	0.142403	1.94292	0.052026	0.104242	0.981959	NA	Tmem175	protein_coding
ENSMUSG00000013539		259.931	0.095997	0.141021	0.68073	0.496042	0.615777	0.210577	NA	Tango2	protein_coding
ENSMUSG00000013593		4266.85	0.300084	0.0742534	4.04135	5.31e-05	0.000266302	3.57463	p-value	Ndufs2	protein_coding
ENSMUSG00000013622		463.693	-0.0476926	0.119276	-0.399851	0.689266	0.778357	0.108821	NA	Atraid	protein_coding
ENSMUSG00000013629		6461.49	-0.640588	0.0932077	-6.87269	6.3e-12	1.38e-10	9.8606	p-value and log2FC	Cad	protein_coding
ENSMUSG00000013646		415.344	-0.20101	0.118944	-1.68996	0.0910354	0.165122	0.782194	NA	Sh3bp5l	protein_coding
ENSMUSG00000013662		1700.57	0.190467	0.0806099	2.36283	0.0181361	0.0432506	1.36401	NA	Atad1	protein_coding
ENSMUSG00000013663		918.695	0.26367	0.0952173	2.76914	0.00562037	0.015898	1.79866	NA	Pten	protein_coding
ENSMUSG00000013698		529.852	0.265399	0.114938	2.30907	0.0209399	0.0486457	1.31296	NA	Pea15a	protein_coding
ENSMUSG00000013701		3426.26	-0.298234	0.0728977	-4.09113	4.29e-05	0.00022077	3.65606	p-value	Timm23	protein_coding
ENSMUSG00000013707		515.423	0.218125	0.114676	1.90211	0.0571572	0.112672	0.948185	NA	Tnfaip8l2	protein_coding
ENSMUSG00000013736		1182.6	-0.445209	0.0858844	-5.18382	2.17e-07	1.9e-06	5.72068	p-value	Trnt1	protein_coding
ENSMUSG00000013787		2922.68	0.376957	0.0896455	4.20497	2.61e-05	0.000141226	3.85008	p-value	Ehmt2	protein_coding
ENSMUSG00000013822		1165.06	0.099523	0.0918016	1.08411	0.278316	0.400378	0.39753	NA	Elof1	protein_coding
ENSMUSG00000013833		763.53	-0.0177222	0.105255	-0.168374	0.866289	0.910505	0.0407177	NA	Med16	protein_coding
ENSMUSG00000013846		1065.1	-0.427785	0.104104	-4.10921	3.97e-05	0.000206483	3.68511	p-value	St3gal1	protein_coding
ENSMUSG00000013858		1606.6	0.113282	0.0830944	1.36329	0.172792	0.27452	0.561426	NA	Tmem259	protein_coding
ENSMUSG00000013878		185.848	-0.102477	0.15962	-0.642004	0.520871	0.638633	0.194749	NA	Rnf170	protein_coding
ENSMUSG00000013973		658.184	-1.9e-05	0.0998187	-0.000190229	0.999848	0.999947	2.31e-05	NA	Dedd	protein_coding
ENSMUSG00000013997		512.401	0.159633	0.112306	1.42141	0.155199	0.252577	0.597606	NA	Nit1	protein_coding
ENSMUSG00000014074		565.587	0.00501153	0.104679	0.0478754	0.961816	0.974194	0.0113543	NA	Rnf168	protein_coding
ENSMUSG00000014075		53.9828	0.408172	0.287889	1.41781	0.156245	0.253762	0.595573	NA	Tctex1d2	protein_coding
ENSMUSG00000014077		2449.01	0.224812	0.086625	2.59523	0.00945277	0.0247587	1.60627	NA	Chp1	protein_coding
ENSMUSG00000014177		423.474	-0.115846	0.123827	-0.935552	0.349504	0.475052	0.323259	NA	Tvp23b	protein_coding
ENSMUSG00000014195		2259.57	-0.495707	0.0757409	-6.54477	5.96e-11	1.09e-09	8.9626	p-value	Dnajc7	protein_coding
ENSMUSG00000014226		4558.75	-0.220125	0.0756735	-2.90887	0.00362732	0.0109078	1.96226	NA	Cacybp	protein_coding
ENSMUSG00000014232		269.13	0.368585	0.156044	2.36206	0.0181736	0.0433299	1.36321	NA	Cluap1	protein_coding
ENSMUSG00000014243		150.614	0.419989	0.18087	2.32205	0.0202302	0.0473327	1.32484	NA	Zswim7	protein_coding
ENSMUSG00000014245		115.109	-0.199989	0.205097	-0.975091	0.329515	0.455397	0.34161	NA	Pigl	protein_coding
ENSMUSG00000014294		1855.32	0.350131	0.0915902	3.8228	0.000131944	0.000598524	3.22292	p-value	Ndufa2	protein_coding
ENSMUSG00000014301		481.042	0.147052	0.119219	1.23346	0.217402	0.329103	0.482669	NA	Pam16	protein_coding
ENSMUSG00000014313		3788.06	0.642125	0.0972027	6.60604	3.95e-11	7.49e-10	9.12551	p-value and log2FC	Cox6c	protein_coding
ENSMUSG00000014349		2640.92	-0.147849	0.0706073	-2.09396	0.0362633	0.0771145	1.11286	NA	Ube2z	protein_coding
ENSMUSG00000014355		5108.49	-0.260238	0.0798456	-3.25926	0.00111703	0.00394988	2.40342	p-value	Anapc1	protein_coding
ENSMUSG00000014402		1098.7	0.0620617	0.088664	0.699965	0.483949	0.60539	0.217965	NA	Tsg101	protein_coding
ENSMUSG00000014418		302.544	-0.00215339	0.131712	-0.0163493	0.986956	0.991448	0.00373	NA	Hps5	protein_coding
ENSMUSG00000014426		844.073	-0.527157	0.0998438	-5.27982	1.29e-07	1.19e-06	5.9232	p-value and log2FC	Map3k4	protein_coding
ENSMUSG00000014444		1903.65	-0.5042	0.10474	-4.81384	1.48e-06	1.06e-05	4.97494	p-value and log2FC	Piezo1	protein_coding
ENSMUSG00000014470		266.856	0.736123	0.158983	4.63019	3.65e-06	2.4e-05	4.62053	p-value and log2FC	Rnf166	protein_coding
ENSMUSG00000014496		806.014	-0.228035	0.103662	-2.1998	0.0278213	0.0618848	1.20842	NA	Ankrd28	protein_coding
ENSMUSG00000014498		2083.15	-0.201215	0.108292	-1.85807	0.0631591	0.122458	0.912012	NA	Ankrd52	protein_coding
ENSMUSG00000014504		1398.83	-0.221589	0.0842105	-2.63137	0.00850403	0.0225825	1.64623	NA	Srp19	protein_coding
ENSMUSG00000014547		217.01	0.26476	0.174658	1.51588	0.129551	0.219896	0.657783	NA	Wdfy2	protein_coding
ENSMUSG00000014550		470.537	-0.256748	0.11044	-2.32477	0.0200841	0.0470668	1.32729	NA	Rbsn	protein_coding
ENSMUSG00000014551		781.356	-0.18774	0.0940274	-1.99665	0.0458629	0.0936821	1.02834	NA	Mrps25	protein_coding
ENSMUSG00000014554		244.768	0.525772	0.145053	3.62468	0.000289318	0.0012127	2.91625	p-value and log2FC	Dguok	protein_coding
ENSMUSG00000014601		829.24	0.0141379	0.119692	0.118118	0.905974	0.936985	0.0282672	NA	Strip1	protein_coding
ENSMUSG00000014606		1872.68	0.0793976	0.0877364	0.904956	0.365489	0.492232	0.30783	NA	Slc25a11	protein_coding
ENSMUSG00000014633		466.735	0.261919	0.123758	2.11638	0.0343125	0.0736882	1.1326	NA	Cmc2	protein_coding
ENSMUSG00000014668		1276.88	0.22468	0.0834076	2.69376	0.0070652	0.0192604	1.71533	NA	Chfr	protein_coding
ENSMUSG00000014748		1597.8	-0.25329	0.0876566	-2.88957	0.00385771	0.0115187	1.9386	NA	Tex261	protein_coding
ENSMUSG00000014763		577.263	0.00321743	0.105357	0.0305382	0.975638	0.984071	0.00697356	NA	Fam120b	protein_coding
ENSMUSG00000014767		620.326	-0.0939139	0.112064	-0.83804	0.402008	0.528582	0.276887	NA	Tbp	protein_coding
ENSMUSG00000014769		6372.09	0.311099	0.0777592	4.0008	6.31e-05	0.000310509	3.50793	p-value	Psmb1	protein_coding
ENSMUSG00000014771		720.262	0.421325	0.114686	3.67374	0.000239025	0.00102474	2.98939	p-value	Pdcd2	protein_coding
ENSMUSG00000014778		359.72	-0.0733049	0.130468	-0.561862	0.57421	0.685729	0.163848	NA	Fhod1	protein_coding
ENSMUSG00000014786		103.708	1.09423	0.247699	4.41757	9.98e-06	5.95e-05	4.22546	p-value and log2FC	Slc9a5	protein_coding
ENSMUSG00000014850		369.28	-0.268554	0.121509	-2.21015	0.0270946	0.060507	1.21819	NA	Msh3	protein_coding
ENSMUSG00000014856		504.877	-0.273958	0.11656	-2.35036	0.018755	0.0445383	1.35127	NA	Tmem208	protein_coding
ENSMUSG00000014859		2270.64	-0.289363	0.0796561	-3.63265	0.000280522	0.00118119	2.92768	p-value	E2f4	protein_coding
ENSMUSG00000014867		5331.47	-0.115434	0.0734891	-1.57076	0.116238	0.201856	0.694958	NA	Surf4	protein_coding
ENSMUSG00000014873		581.642	-0.366055	0.110351	-3.31718	0.000909297	0.00330867	2.48035	p-value	Surf2	protein_coding
ENSMUSG00000014905		160.311	-0.0794696	0.182344	-0.435821	0.662966	0.757164	0.12081	NA	Dnajb9	protein_coding
ENSMUSG00000014907		697.035	-0.329332	0.0970916	-3.39198	0.0006939	0.00261487	2.58255	p-value	Naf1	protein_coding
ENSMUSG00000014956		6016.98	0.342889	0.068221	5.02615	5e-07	4.04e-06	5.39378	p-value	Ppp1cb	protein_coding
ENSMUSG00000014959		2549.75	-0.0396806	0.0735038	-0.539844	0.589304	0.697474	0.156472	NA	Gorasp2	protein_coding
ENSMUSG00000014980		176.93	-0.0972538	0.173154	-0.561662	0.574347	0.685811	0.163795	NA	Tsen15	protein_coding
ENSMUSG00000015002		2276.11	-0.014216	0.0839242	-0.169391	0.865489	0.909852	0.041029	NA	Efr3a	protein_coding
ENSMUSG00000015013		339.27	0.502898	0.132252	3.80257	0.000143202	0.000641411	3.19286	p-value and log2FC	Trappc2l	protein_coding
ENSMUSG00000015016		330.402	0.00905396	0.128217	0.0706145	0.943705	0.963154	0.0163045	NA	Acsf3	protein_coding
ENSMUSG00000015023		2204.24	-0.288434	0.0830341	-3.47368	0.000513368	0.00200066	2.69883	p-value	Ddx19a	protein_coding
ENSMUSG00000015027		359.983	0.296995	0.141917	2.09273	0.0363728	0.0773151	1.11174	NA	Galns	protein_coding
ENSMUSG00000015087		1443.47	-0.0839549	0.090663	-0.926011	0.35444	0.480411	0.318387	NA	Rabl6	protein_coding
ENSMUSG00000015092		3129.02	0.0166195	0.0726307	0.228822	0.819007	0.875301	0.0578426	NA	Edf1	protein_coding
ENSMUSG00000015095		628.463	0.0826708	0.100015	0.826587	0.408471	0.534106	0.272373	NA	Fbxw5	protein_coding
ENSMUSG00000015112		614.455	-0.653492	0.103179	-6.33356	2.4e-10	3.87e-09	8.41268	p-value and log2FC	Slc25a13	protein_coding
ENSMUSG00000015120		3335.69	-0.0299229	0.0709718	-0.421616	0.673305	0.765442	0.116088	NA	Ube2i	protein_coding
ENSMUSG00000015126		346.971	-0.493001	0.128819	-3.82709	0.000129668	0.000588991	3.22989	p-value	Tsr3	protein_coding
ENSMUSG00000015127		130.872	-0.0491189	0.186341	-0.263596	0.792091	0.856096	0.0674777	NA	Unkl	protein_coding
ENSMUSG00000015143		5455.73	0.185205	0.206151	0.898393	0.368976	0.495532	0.304929	NA	Actn1	protein_coding
ENSMUSG00000015149		829.219	0.0693425	0.111782	0.620335	0.535037	0.651945	0.185789	NA	Sirt2	protein_coding
ENSMUSG00000015165		8251.88	-0.398075	0.0712095	-5.5902	2.27e-08	2.45e-07	6.61139	p-value	Hnrnpl	protein_coding
ENSMUSG00000015176		3460.05	-0.9907	0.103854	-9.53935	1.44e-21	1.22e-19	18.9151	p-value and log2FC	Nolc1	protein_coding
ENSMUSG00000015189		403.84	0.0956117	0.144762	0.660476	0.508948	0.627729	0.202227	NA	Casd1	protein_coding
ENSMUSG00000015202		174.623	1.15635	0.187962	6.15206	7.65e-10	1.14e-08	7.94304	p-value and log2FC	Cnksr3	protein_coding
ENSMUSG00000015214		1443.98	0.390752	0.0938647	4.16293	3.14e-05	0.00016691	3.77752	p-value	Mtmr1	protein_coding
ENSMUSG00000015217		1280.54	-0.198768	0.0898205	-2.21295	0.0269013	0.060181	1.22054	NA	Hmgb3	protein_coding
ENSMUSG00000015247		660.443	0.330604	0.10627	3.11098	0.00186466	0.0061441	2.21154	p-value	Nipsnap3b	protein_coding
ENSMUSG00000015289		645.559	0.261511	0.100104	2.61239	0.00899114	0.023684	1.62555	NA	Lage3	protein_coding
ENSMUSG00000015290		1072.81	0.575166	0.10213	5.6317	1.78e-08	1.99e-07	6.70147	p-value and log2FC	Ubl4a	protein_coding
ENSMUSG00000015291		818.809	0.29747	0.118515	2.50997	0.012074	0.0304535	1.51636	NA	Gdi1	protein_coding
ENSMUSG00000015312		839.849	-1.15695	0.254576	-4.54463	5.5e-06	3.48e-05	4.45885	p-value and log2FC	Gadd45b	protein_coding
ENSMUSG00000015314		631.69	-0.534658	0.100141	-5.33908	9.34e-08	8.9e-07	6.05077	p-value and log2FC	Slamf6	protein_coding
ENSMUSG00000015316		289.86	-0.287255	0.134005	-2.14362	0.0320634	0.0697168	1.15666	NA	Slamf1	protein_coding
ENSMUSG00000015335		167.841	-0.279909	0.168142	-1.66471	0.0959696	0.172318	0.76367	NA	Zdhhc12	protein_coding
ENSMUSG00000015337		512.24	-0.519841	0.121243	-4.2876	1.81e-05	0.000101359	3.99414	p-value and log2FC	Endog	protein_coding
ENSMUSG00000015341		1585.34	-0.0738036	0.0842225	-0.876294	0.38087	0.507028	0.294968	NA	Golga7	protein_coding
ENSMUSG00000015355		2108.43	-0.1834	0.0765565	-2.39562	0.0165924	0.0401253	1.39658	NA	Cd48	protein_coding
ENSMUSG00000015357		927.605	0.403198	0.104193	3.86972	0.000108961	0.000506259	3.29563	p-value	Clpx	protein_coding
ENSMUSG00000015363		1443.94	0.338325	0.0815864	4.14684	3.37e-05	0.000177946	3.74971	p-value	Trabd	protein_coding
ENSMUSG00000015396		1794.99	-0.452584	0.0843693	-5.36432	8.13e-08	7.83e-07	6.10603	p-value	Cd83	protein_coding
ENSMUSG00000015437		137.256	1.23767	0.21312	5.8074	6.35e-09	7.73e-08	7.11166	p-value and log2FC	Gzmb	protein_coding
ENSMUSG00000015461		1126.46	0.0189801	0.0886088	0.214201	0.83039	0.883013	0.0540331	NA	Atf6b	protein_coding
ENSMUSG00000015474		161.163	0.128711	0.175075	0.735173	0.462234	0.585623	0.232382	NA	Ppt2	protein_coding
ENSMUSG00000015478		721.996	0.444339	0.108044	4.11256	3.91e-05	0.000203922	3.69054	p-value	Rnf5	protein_coding
ENSMUSG00000015488		462.887	0.662959	0.127474	5.20074	1.98e-07	1.75e-06	5.75716	p-value and log2FC	Cacfd1	protein_coding
ENSMUSG00000015501		505.499	0.323496	0.146948	2.20144	0.0277051	0.0617074	1.20966	NA	Hivep2	protein_coding
ENSMUSG00000015522		1091.6	0.0326519	0.0948416	0.344279	0.730637	0.809928	0.0915535	NA	Arnt	protein_coding
ENSMUSG00000015536		323.025	0.0138504	0.148063	0.0935438	0.925472	0.951143	0.0217543	NA	Mocs2	protein_coding
ENSMUSG00000015542		144.993	-0.0517452	0.183158	-0.282516	0.777548	0.845689	0.0727892	NA	Nat9	protein_coding
ENSMUSG00000015575		1764.61	-0.0580338	0.0771971	-0.751762	0.452194	0.576129	0.23948	NA	Atp6v0e	protein_coding
ENSMUSG00000015597		502.919	-0.223824	0.123773	-1.80835	0.070552	0.133827	0.873455	NA	Zfp318	protein_coding
ENSMUSG00000015605		1478.62	-0.0651887	0.0929658	-0.701212	0.483171	0.604647	0.218498	NA	Srf	protein_coding
ENSMUSG00000015619		1679.24	0.548961	0.0952923	5.76081	8.37e-09	9.97e-08	7.0011	p-value and log2FC	Gata3	protein_coding
ENSMUSG00000015656		59274.7	0.25391	0.0750742	3.38212	0.000719277	0.0026955	2.56936	p-value	Hspa8	protein_coding
ENSMUSG00000015668		518.92	-0.285764	0.117672	-2.42848	0.0151624	0.0371003	1.43062	NA	Pdzd11	protein_coding
ENSMUSG00000015671		7437.36	0.0492811	0.0779602	0.632131	0.527301	0.644804	0.190572	NA	Psma2	protein_coding
ENSMUSG00000015672		929.158	0.222982	0.091024	2.4497	0.0142975	0.0352045	1.4534	NA	Mrpl32	protein_coding
ENSMUSG00000015697		1236.74	-0.192344	0.0846804	-2.27141	0.0231221	0.0528208	1.27719	NA	Setdb1	protein_coding
ENSMUSG00000015711		517.26	0.322809	0.109108	2.95863	0.00309014	0.00954688	2.02014	p-value	Prune1	protein_coding
ENSMUSG00000015714		2259.86	0.0567026	0.0750562	0.755469	0.449968	0.574023	0.241071	NA	Cers2	protein_coding
ENSMUSG00000015733		4928.03	0.037595	0.0690911	0.544136	0.586348	0.695479	0.157716	NA	Capza2	protein_coding
ENSMUSG00000015745		112.498	0.32703	0.20014	1.63401	0.102258	0.181871	0.740237	NA	Plekho1	protein_coding
ENSMUSG00000015747		478.719	0.0184271	0.111323	0.165528	0.868529	0.912064	0.0399747	NA	Vps45	protein_coding
ENSMUSG00000015748		754.44	-0.582381	0.128303	-4.53912	5.65e-06	3.56e-05	4.44831	p-value and log2FC	Prpf3	protein_coding
ENSMUSG00000015749		12743.2	0.0709452	0.0675622	1.05007	0.293685	0.417167	0.37969	NA	Anp32e	protein_coding
ENSMUSG00000015750		739.353	0.0238494	0.0984124	0.242341	0.808516	0.867496	0.0617326	NA	Aph1a	protein_coding
ENSMUSG00000015755		1576.7	-0.0991122	0.0917109	-1.0807	0.279829	0.402213	0.395544	NA	Tab2	protein_coding
ENSMUSG00000015757		713.862	-0.197773	0.0988972	-1.99979	0.0455231	0.093138	1.03087	NA	Ppil4	protein_coding
ENSMUSG00000015759		2016.07	0.434869	0.0835472	5.20507	1.94e-07	1.72e-06	5.76559	p-value	Cnih1	protein_coding
ENSMUSG00000015776		1087.33	-0.00045982	0.0927436	-0.00495797	0.996044	0.997813	0.000950711	NA	Med22	protein_coding
ENSMUSG00000015790		559.324	0.397847	0.128106	3.10561	0.00189886	0.00624847	2.20423	p-value	Surf1	protein_coding
ENSMUSG00000015804		1364.82	0.0906322	0.0943504	0.960592	0.336757	0.462557	0.334834	NA	Med28	protein_coding
ENSMUSG00000015806		2822.67	0.130001	0.0847825	1.53334	0.125191	0.213999	0.669588	NA	Qdpr	protein_coding
ENSMUSG00000015837		2653.32	0.176984	0.0916312	1.93148	0.0534232	0.106678	0.971924	NA	Sqstm1	protein_coding
ENSMUSG00000015839		568.48	-0.0779094	0.110567	-0.704636	0.481037	0.603048	0.219648	NA	Nfe2l2	protein_coding
ENSMUSG00000015846		1468.06	-0.856599	0.0871147	-9.833	8.12e-23	8.08e-21	20.0927	p-value and log2FC	Rxra	protein_coding
ENSMUSG00000015854		41.2117	-2.70087	0.381623	-7.07733	1.47e-12	3.48e-11	10.4587	p-value and log2FC	Cd5l	protein_coding
ENSMUSG00000015869		1363.11	-0.0654631	0.0837029	-0.782089	0.434162	0.558633	0.252874	NA	Prpsap1	protein_coding
ENSMUSG00000015880		2340.91	0.0228654	0.0819503	0.279015	0.780233	0.847642	0.0717873	NA	Ncapg	protein_coding
ENSMUSG00000015889		3824.63	0.186085	0.0690895	2.69339	0.00707298	0.0192765	1.71497	NA	Lta4h	protein_coding
ENSMUSG00000015932		966.415	-0.015486	0.0935926	-0.165461	0.868581	0.912064	0.0399747	NA	Dstn	protein_coding
ENSMUSG00000015937		6111.11	0.150396	0.0710373	2.11714	0.0342476	0.0736147	1.13304	NA	Macroh2a1	protein_coding
ENSMUSG00000015942		149.341	0.10754	0.187136	0.574661	0.565521	0.678625	0.16837	NA	Gtf2ird2	protein_coding
ENSMUSG00000015943		289.418	0.17685	0.138019	1.28135	0.200072	0.308589	0.51062	NA	Bola1	protein_coding
ENSMUSG00000015944		155.756	0.72082	0.185386	3.88821	0.000100986	0.000473103	3.32504	p-value and log2FC	Castor2	protein_coding
ENSMUSG00000015950		3931.2	0.415631	0.0816401	5.09101	3.56e-07	2.97e-06	5.52781	p-value	Ncf1	protein_coding
ENSMUSG00000015961		3657.01	0.20929	0.0730926	2.86335	0.00419182	0.0123888	1.90697	NA	Adss	protein_coding
ENSMUSG00000015971		622.411	0.144538	0.100626	1.43638	0.150894	0.246877	0.607519	NA	Actr8	protein_coding
ENSMUSG00000015994		1227.65	0.0445241	0.0881968	0.504827	0.61368	0.716678	0.144676	NA	Fnta	protein_coding
ENSMUSG00000016018		2658.84	-0.170195	0.077647	-2.19191	0.0283858	0.0629474	1.20102	NA	Mtrex	protein_coding
ENSMUSG00000016024		2.51931	0.00153458	1.26512	0.00121299	0.999032	0.999426	0.000249375	NA	Lbp	protein_coding
ENSMUSG00000016028		370.134	0.40168	0.131895	3.04544	0.00232339	0.00743687	2.12861	p-value	Celsr1	protein_coding
ENSMUSG00000016087		379.086	0.0149122	0.123303	0.12094	0.903739	0.935627	0.0288973	NA	Fli1	protein_coding
ENSMUSG00000016181		585.472	-0.648355	0.11644	-5.56812	2.58e-08	2.75e-07	6.56039	p-value and log2FC	Utp25	protein_coding
ENSMUSG00000016194		133.41	2.21026	0.236365	9.35106	8.68e-21	6.34e-19	18.1981	p-value and log2FC	Hsd11b1	protein_coding
ENSMUSG00000016206		300.69	-0.272442	0.160581	-1.69661	0.0897712	0.163296	0.787023	NA	H2-M3	protein_coding
ENSMUSG00000016252		4138.68	0.503139	0.0947674	5.3092	1.1e-07	1.04e-06	5.98464	p-value and log2FC	Atp5e	protein_coding
ENSMUSG00000016253		1071.04	0.00185091	0.0902975	0.0204979	0.983646	0.989309	0.00466785	NA	Nelfcd	protein_coding
ENSMUSG00000016256		2466.39	0.261735	0.0778577	3.36171	0.000774601	0.0028826	2.54021	p-value	Ctsz	protein_coding
ENSMUSG00000016257		2285.82	-0.067062	0.073745	-0.909377	0.363151	0.490058	0.309752	NA	Prelid3b	protein_coding
ENSMUSG00000016308		1183.62	0.277756	0.0916266	3.03139	0.0024343	0.00773734	2.11141	p-value	Ube2a	protein_coding
ENSMUSG00000016319		25094.7	0.18707	0.0723121	2.58699	0.00968195	0.0252677	1.59743	NA	Slc25a5	protein_coding
ENSMUSG00000016344		712.726	0.42518	0.116849	3.63872	0.000274001	0.00115806	2.93627	p-value	Ppdpf	protein_coding
ENSMUSG00000016409		559.979	0.0679463	0.103943	0.653688	0.513313	0.631578	0.199573	NA	Nkap	protein_coding
ENSMUSG00000016427		1217.87	0.732612	0.0992257	7.38329	1.54e-13	4.28e-12	11.3682	p-value and log2FC	Ndufa1	protein_coding
ENSMUSG00000016477		773.836	-0.271693	0.0931373	-2.91712	0.0035328	0.0106805	1.97141	NA	E2f3	protein_coding
ENSMUSG00000016481		1203.46	0.174415	0.0997467	1.74858	0.0803645	0.149026	0.826739	NA	Cr1l	protein_coding
ENSMUSG00000016487		529.663	-0.655887	0.123308	-5.3191	1.04e-07	9.85e-07	6.00665	p-value and log2FC	Ppfibp1	protein_coding
ENSMUSG00000016495		689.321	0.602998	0.101907	5.91716	3.28e-09	4.3e-08	7.36634	p-value and log2FC	Plgrkt	protein_coding
ENSMUSG00000016496		402.662	-0.18251	0.125751	-1.45136	0.14668	0.241501	0.617081	NA	Cd274	protein_coding
ENSMUSG00000016498		136.428	-0.591968	0.192658	-3.07264	0.00212178	0.00687968	2.16243	p-value and log2FC	Pdcd1lg2	protein_coding
ENSMUSG00000016503		1546.35	0.115559	0.0849681	1.36002	0.173822	0.275596	0.559727	NA	Gtf3a	protein_coding
ENSMUSG00000016510		230.944	-0.121739	0.150376	-0.809561	0.418193	0.543041	0.265168	NA	Mtif3	protein_coding
ENSMUSG00000016520		548.999	-0.0945846	0.111414	-0.848943	0.395913	0.522562	0.281862	NA	Lnx2	protein_coding
ENSMUSG00000016526		131.864	-0.542522	0.189657	-2.86054	0.0042292	0.0124666	1.90425	log2FC	Dyrk3	protein_coding
ENSMUSG00000016528		8794.13	0.429344	0.063783	6.73133	1.68e-11	3.41e-10	9.46679	p-value	Mapkapk2	protein_coding
ENSMUSG00000016529		4.80872	-1.78253	1.00576	-1.77233	0.07634	0.142805	0.845256	log2FC	Il10	protein_coding
ENSMUSG00000016534		1090.57	0.176851	0.0939268	1.88286	0.0597191	0.116995	0.931832	NA	Lamp2	protein_coding
ENSMUSG00000016541		3007.53	0.137392	0.0739936	1.8568	0.0633391	0.122737	0.911025	NA	Atxn10	protein_coding
ENSMUSG00000016552		342.41	-0.465413	0.130337	-3.57085	0.000355828	0.00144959	2.83876	p-value	Foxred2	protein_coding
ENSMUSG00000016554		7371.18	-0.0426077	0.0646838	-0.658707	0.510084	0.628901	0.201418	NA	Eif3d	protein_coding
ENSMUSG00000016559		11988.9	-0.53283	0.074872	-7.11654	1.11e-12	2.67e-11	10.5737	p-value and log2FC	H3f3b	protein_coding
ENSMUSG00000016619		2799	-0.384583	0.0797727	-4.82098	1.43e-06	1.03e-05	4.9887	p-value	Nup50	protein_coding
ENSMUSG00000016637		508.847	0.13518	0.117365	1.1518	0.249405	0.366261	0.436209	NA	Ift27	protein_coding
ENSMUSG00000016664		1061.59	-0.247644	0.0922584	-2.68425	0.00726937	0.019727	1.70494	NA	Pacsin2	protein_coding
ENSMUSG00000016756		471.084	-0.564911	0.1203	-4.69587	2.65e-06	1.79e-05	4.74811	p-value and log2FC	Cmah	protein_coding
ENSMUSG00000016757		1598.4	-0.0135522	0.0777988	-0.174196	0.861712	0.907103	0.0423436	NA	Ttll12	protein_coding
ENSMUSG00000016758		29.1256	0.104614	0.407217	0.256899	0.797257	0.860214	0.0653935	NA	Bik	protein_coding
ENSMUSG00000016831		2095.37	-0.159599	0.0753772	-2.11734	0.0342306	0.0735936	1.13316	NA	Tox4	protein_coding
ENSMUSG00000016833		399.55	0.435553	0.136712	3.18592	0.00144295	0.00494226	2.30607	p-value	Mrps18c	protein_coding
ENSMUSG00000016921		4838.52	-0.491495	0.0746128	-6.58729	4.48e-11	8.36e-10	9.07783	p-value	Srsf6	protein_coding
ENSMUSG00000016933		3351.36	0.416081	0.0770597	5.39946	6.68e-08	6.52e-07	6.18585	p-value	Plcg1	protein_coding
ENSMUSG00000016940		360.12	0.754083	0.138267	5.4538	4.93e-08	4.97e-07	6.3036	p-value and log2FC	Kctd2	protein_coding
ENSMUSG00000016946		849.718	-0.106444	0.0926335	-1.14908	0.250522	0.367443	0.43481	NA	Kctd5	protein_coding
ENSMUSG00000016984		502.659	-0.209709	0.109679	-1.91202	0.0558735	0.110549	0.956445	NA	Etaa1	protein_coding
ENSMUSG00000017009		922.961	-1.54004	0.132216	-11.6479	2.35e-31	7.23e-29	28.1406	p-value and log2FC	Sdc4	protein_coding
ENSMUSG00000017119		700.232	-0.225377	0.1075	-2.09653	0.0360348	0.0766769	1.11534	NA	Nbr1	protein_coding
ENSMUSG00000017132		1660.94	0.255299	0.0802891	3.17975	0.00147401	0.00503404	2.29808	p-value	Cyth1	protein_coding
ENSMUSG00000017146		849.361	-0.0948436	0.115367	-0.8221	0.41102	0.536678	0.270286	NA	Brca1	protein_coding
ENSMUSG00000017176		1207.11	0.153329	0.0903191	1.69763	0.0895771	0.162972	0.787886	NA	Nt5c3b	protein_coding
ENSMUSG00000017188		851.274	0.212284	0.100286	2.11679	0.034278	0.0736488	1.13283	NA	Coa3	protein_coding
ENSMUSG00000017210		1165.34	-0.16155	0.100758	-1.60334	0.108859	0.191366	0.718135	NA	Med24	protein_coding
ENSMUSG00000017221		4434.14	-0.300741	0.0768398	-3.91387	9.08e-05	0.000430474	3.36605	p-value	Psmd3	protein_coding
ENSMUSG00000017264		1804.95	-0.205371	0.0877634	-2.34006	0.0192807	0.0454992	1.342	NA	Exosc10	protein_coding
ENSMUSG00000017286		1269.92	0.381095	0.111221	3.42647	0.000611483	0.00233903	2.63096	p-value	Glod4	protein_coding
ENSMUSG00000017288		842.851	-0.425379	0.107335	-3.96309	7.4e-05	0.000357344	3.44691	p-value	Vps53	protein_coding
ENSMUSG00000017291		464.241	-0.430524	0.122252	-3.5216	0.000428953	0.00170306	2.76877	p-value	Taok1	protein_coding
ENSMUSG00000017299		751.654	0.116818	0.0996575	1.17219	0.24112	0.357046	0.447276	NA	Dnttip1	protein_coding
ENSMUSG00000017307		285.387	0.309461	0.134413	2.30231	0.0213177	0.0494555	1.30579	NA	Acot8	protein_coding
ENSMUSG00000017314		621.381	-0.781714	0.122238	-6.395	1.61e-10	2.7e-09	8.56815	p-value and log2FC	Mpp2	protein_coding
ENSMUSG00000017376		507.156	0.0760862	0.107729	0.706276	0.480016	0.602141	0.220302	NA	Nlk	protein_coding
ENSMUSG00000017386		2324.05	-0.116291	0.0734618	-1.58302	0.113417	0.198041	0.703244	NA	Traf4	protein_coding
ENSMUSG00000017390		349.515	-1.7549	0.652017	-2.6915	0.00711322	0.0193757	1.71274	log2FC	Aldoc	protein_coding
ENSMUSG00000017404		16763.4	0.318658	0.0684674	4.65415	3.25e-06	2.15e-05	4.6681	p-value	Rpl19	protein_coding
ENSMUSG00000017405		252.628	0.333303	0.153983	2.16455	0.0304224	0.0666771	1.17602	NA	Nek8	protein_coding
ENSMUSG00000017418		533.011	-0.245801	0.130877	-1.87811	0.0603659	0.118012	0.928075	NA	Arl5b	protein_coding
ENSMUSG00000017421		4025.37	-0.138408	0.119896	-1.1544	0.248334	0.365111	0.437575	NA	Zfp207	protein_coding
ENSMUSG00000017428		2477.71	-0.14972	0.0767607	-1.95048	0.0511186	0.102764	0.98816	NA	Psmd11	protein_coding
ENSMUSG00000017466		308.499	0.449369	0.134946	3.33	0.000868474	0.00317606	2.49811	p-value	Timp2	protein_coding
ENSMUSG00000017478		1348.38	-0.378147	0.0934346	-4.04719	5.18e-05	0.000261166	3.58308	p-value	Zc3h18	protein_coding
ENSMUSG00000017485		3499.11	-0.061768	0.0864557	-0.714446	0.474951	0.597268	0.22383	NA	Top2b	protein_coding
ENSMUSG00000017493		3223.79	0.865604	0.439076	1.97142	0.0486756	0.0984373	1.00684	log2FC	Igfbp4	protein_coding
ENSMUSG00000017499		1682.58	-0.200645	0.092942	-2.15882	0.0308638	0.0674987	1.1707	NA	Cdc6	protein_coding
ENSMUSG00000017548		4491.64	-0.127374	0.0726656	-1.75288	0.0796234	0.14802	0.82968	NA	Suz12	protein_coding
ENSMUSG00000017550		649.4	-0.312439	0.104467	-2.9908	0.00278251	0.0087054	2.06021	p-value	Atad5	protein_coding
ENSMUSG00000017561		2163.99	0.198314	0.0854626	2.32048	0.020315	0.0474984	1.32332	NA	Crlf3	protein_coding
ENSMUSG00000017615		739.911	-0.368685	0.0957728	-3.84958	0.00011832	0.000544255	3.2642	p-value	Tnfaip1	protein_coding
ENSMUSG00000017631		717.205	0.0835319	0.101699	0.821362	0.41144	0.537089	0.269954	NA	Abr	protein_coding
ENSMUSG00000017639		507.871	-0.432205	0.118889	-3.63536	0.000277596	0.00117081	2.93151	p-value	Rab11fip4	protein_coding
ENSMUSG00000017652		258.333	0.106041	0.371297	0.285596	0.775188	0.843755	0.0737834	NA	Cd40	protein_coding
ENSMUSG00000017664		603.787	-0.344581	0.101807	-3.38466	0.000712666	0.0026727	2.57305	p-value	Slc35c2	protein_coding
ENSMUSG00000017670		702.936	0.281361	0.0996747	2.82279	0.00476079	0.0137815	1.8607	NA	Elmo2	protein_coding
ENSMUSG00000017677		955.055	-0.388625	0.0952053	-4.08197	4.47e-05	0.000228499	3.64111	p-value	Wsb1	protein_coding
ENSMUSG00000017679		1054.06	-0.215319	0.10055	-2.14142	0.0322402	0.0700112	1.15483	NA	Ttpal	protein_coding
ENSMUSG00000017686		849.75	-0.0877539	0.0980611	-0.89489	0.370846	0.49727	0.303408	NA	Rhot1	protein_coding
ENSMUSG00000017697		341.111	0.0989166	0.130931	0.755489	0.449956	0.574023	0.241071	NA	Ada	protein_coding
ENSMUSG00000017707		9401.55	0.432881	0.0741624	5.83694	5.32e-09	6.65e-08	7.17735	p-value	Serinc3	protein_coding
ENSMUSG00000017715		635.083	-0.396507	0.109437	-3.62314	0.000291049	0.00121794	2.91437	p-value	Pgs1	protein_coding
ENSMUSG00000017716		2821.38	0.171906	0.0807037	2.13008	0.0331649	0.0716667	1.14468	NA	Birc5	protein_coding
ENSMUSG00000017721		2594.62	-0.265859	0.0844908	-3.1466	0.00165183	0.00555094	2.25563	p-value	Pigt	protein_coding
ENSMUSG00000017724		42.2879	-0.973816	0.341452	-2.85199	0.00434471	0.01277	1.89381	log2FC	Etv4	protein_coding
ENSMUSG00000017747		119.042	-0.705402	0.20688	-3.40971	0.00065032	0.00247268	2.60683	p-value and log2FC	Ghdc	protein_coding
ENSMUSG00000017756		397.414	0.182077	0.126357	1.44098	0.149591	0.245181	0.610513	NA	Slc12a7	protein_coding
ENSMUSG00000017760		812.527	-0.103809	0.0976629	-1.06293	0.287815	0.411245	0.3859	NA	Ctsa	protein_coding
ENSMUSG00000017764		187.068	0.163029	0.163911	0.994619	0.319922	0.445398	0.351251	NA	Zswim1	protein_coding
ENSMUSG00000017765		533.263	-0.206397	0.112926	-1.82772	0.0675921	0.129349	0.888238	NA	Slc12a4	protein_coding
ENSMUSG00000017774		1374.38	0.384886	0.0935041	4.11625	3.85e-05	0.000200999	3.69681	p-value	Myo1c	protein_coding
ENSMUSG00000017776		1057.7	0.0536742	0.089054	0.602716	0.546698	0.661353	0.179567	NA	Crk	protein_coding
ENSMUSG00000017778		3547.15	0.493354	0.100713	4.89859	9.65e-07	7.23e-06	5.14106	p-value	Cox7c	protein_coding
ENSMUSG00000017781		4649.48	0.0903894	0.0823163	1.09807	0.272172	0.393734	0.404797	NA	Pitpna	protein_coding
ENSMUSG00000017801		972.142	0.103475	0.0917217	1.12814	0.259259	0.37865	0.421762	NA	Mlx	protein_coding
ENSMUSG00000017802		1272.75	0.119192	0.0874591	1.36283	0.172935	0.274683	0.561168	NA	Retreg3	protein_coding
ENSMUSG00000017831		1002.63	-0.268123	0.0888602	-3.01736	0.00254986	0.0080392	2.09479	p-value	Rab5a	protein_coding
ENSMUSG00000017837		706.676	-0.131094	0.102256	-1.28202	0.199836	0.308365	0.510935	NA	Nkiras2	protein_coding
ENSMUSG00000017843		4671.66	0.470504	0.0755853	6.22481	4.82e-10	7.47e-09	8.12643	p-value	Ppp2r5c	protein_coding
ENSMUSG00000017858		659.839	0.502148	0.113595	4.42051	9.85e-06	5.89e-05	4.22959	p-value and log2FC	Ift52	protein_coding
ENSMUSG00000017861		1086.53	-0.211688	0.111281	-1.90229	0.0571328	0.112646	0.948286	NA	Mybl2	protein_coding
ENSMUSG00000017929		1317.73	-0.711598	0.0904871	-7.86408	3.72e-15	1.32e-13	12.8779	p-value and log2FC	B4galt5	protein_coding
ENSMUSG00000017999		2306.1	-0.665203	0.0900639	-7.3859	1.51e-13	4.21e-12	11.3755	p-value and log2FC	Ddx27	protein_coding
ENSMUSG00000018001		952.717	0.456133	0.0942588	4.83916	1.3e-06	9.45e-06	5.02467	p-value	Cyth3	protein_coding
ENSMUSG00000018008		998.869	0.262971	0.0906041	2.90241	0.00370298	0.0111057	1.95446	NA	Cyth4	protein_coding
ENSMUSG00000018040		2203.88	-0.285858	0.0808055	-3.53761	0.000403767	0.00161316	2.79232	p-value	Rrp7a	protein_coding
ENSMUSG00000018042		863.87	-0.233923	0.0982085	-2.3819	0.0172237	0.0413859	1.38315	NA	Cyb5r3	protein_coding
ENSMUSG00000018068		742.525	-0.509786	0.116792	-4.36491	1.27e-05	7.4e-05	4.13105	p-value and log2FC	Ints2	protein_coding
ENSMUSG00000018076		377.909	-0.273198	0.145437	-1.87847	0.060317	0.117989	0.928158	NA	Med13l	protein_coding
ENSMUSG00000018102		31.5838	0.00937853	0.371955	0.0252142	0.979884	0.986814	0.0057645	NA	H2bc4	protein_coding
ENSMUSG00000018143		589.339	-0.236992	0.1088	-2.17823	0.0293886	0.0648469	1.18811	NA	Mafk	protein_coding
ENSMUSG00000018160		952.009	-0.499503	0.100238	-4.98315	6.26e-07	4.92e-06	5.30777	p-value	Med1	protein_coding
ENSMUSG00000018166		115.42	-0.129253	0.206744	-0.625185	0.53185	0.649193	0.187626	NA	Erbb3	protein_coding
ENSMUSG00000018167		343.923	0.0888748	0.128987	0.689021	0.49081	0.611883	0.213331	NA	Stard3	protein_coding
ENSMUSG00000018168		292.683	0.895973	0.146308	6.12388	9.13e-10	1.32e-08	7.87919	p-value and log2FC	Ikzf3	protein_coding
ENSMUSG00000018169		1027.11	0.148751	0.0943776	1.57612	0.114998	0.200374	0.698158	NA	Mfng	protein_coding
ENSMUSG00000018171		1516.67	-0.109014	0.0857926	-1.27067	0.203845	0.313084	0.504339	NA	Vmp1	protein_coding
ENSMUSG00000018189		1910.73	-0.489261	0.0867278	-5.64133	1.69e-08	1.9e-07	6.7219	p-value	Uchl5	protein_coding
ENSMUSG00000018196		451.212	0.0802548	0.122263	0.656414	0.511558	0.630183	0.200533	NA	Glrx2	protein_coding
ENSMUSG00000018199		156.183	-0.339308	0.186988	-1.8146	0.0695854	0.132269	0.878543	NA	Ro60	protein_coding
ENSMUSG00000018209		5502.61	-0.0121497	0.0735351	-0.165223	0.868768	0.912111	0.0399523	NA	Stk4	protein_coding
ENSMUSG00000018239		406.433	-0.312172	0.122272	-2.55309	0.0106771	0.0274301	1.56177	NA	Zcchc10	protein_coding
ENSMUSG00000018286		4625.87	0.0592182	0.0791938	0.747763	0.454603	0.57841	0.237764	NA	Psmb6	protein_coding
ENSMUSG00000018287		1119.59	0.322584	0.0956906	3.37112	0.000748645	0.00279421	2.55374	p-value	Spag7	protein_coding
ENSMUSG00000018293		34072	0.126971	0.0680519	1.8658	0.0620694	0.120946	0.917408	NA	Pfn1	protein_coding
ENSMUSG00000018322		887.014	-0.00350463	0.100604	-0.0348359	0.972211	0.981645	0.00804533	NA	Tomm34	protein_coding
ENSMUSG00000018326		5451.86	-0.284509	0.0825535	-3.44636	0.000568202	0.00218997	2.65956	p-value	Ywhab	protein_coding
ENSMUSG00000018334		369.7	-0.0746108	0.129091	-0.577971	0.563284	0.676663	0.169628	NA	Ksr1	protein_coding
ENSMUSG00000018340		6829.46	0.0763938	0.0756478	1.00986	0.312562	0.437673	0.358851	NA	Anxa6	protein_coding
ENSMUSG00000018341		1365.45	0.802383	0.113562	7.06557	1.6e-12	3.76e-11	10.4249	p-value and log2FC	Il12rb2	protein_coding
ENSMUSG00000018347		178.638	0.156398	0.162539	0.962218	0.33594	0.461747	0.335596	NA	Zkscan6	protein_coding
ENSMUSG00000018362		7187.46	-0.0427944	0.0689079	-0.621038	0.534575	0.651501	0.186085	NA	Kpna2	protein_coding
ENSMUSG00000018363		615.91	0.101825	0.115868	0.8788	0.37951	0.505868	0.295963	NA	Smurf2	protein_coding
ENSMUSG00000018372		143.592	0.0071864	0.18043	0.0398293	0.968229	0.97903	0.00920393	NA	Cep95	protein_coding
ENSMUSG00000018377		612.315	-0.0821568	0.106123	-0.774166	0.438832	0.563286	0.249271	NA	Vezf1	protein_coding
ENSMUSG00000018378		105.565	-0.344599	0.236674	-1.456	0.145392	0.239703	0.620326	NA	Cuedc1	protein_coding
ENSMUSG00000018379		11619.5	-0.327806	0.0848427	-3.86369	0.000111686	0.000517023	3.28649	p-value	Srsf1	protein_coding
ENSMUSG00000018381		696.782	0.684166	0.127869	5.35053	8.77e-08	8.42e-07	6.07454	p-value and log2FC	Abi3	protein_coding
ENSMUSG00000018395		140.494	0.0535253	0.20171	0.265357	0.790734	0.855506	0.0677771	NA	Kif3a	protein_coding
ENSMUSG00000018398		274.11	-0.373023	0.14459	-2.57987	0.00988362	0.0257212	1.58971	NA	2023-09-08	protein_coding
ENSMUSG00000018401		825.479	0.162817	0.103256	1.57683	0.114834	0.200205	0.698524	NA	Mtmr4	protein_coding
ENSMUSG00000018405		177.129	0.338188	0.165483	2.04364	0.0409891	0.0853583	1.06875	NA	Mrm1	protein_coding
ENSMUSG00000018412		862.65	-0.128595	0.101562	-1.26617	0.205451	0.315018	0.501664	NA	Kansl1	protein_coding
ENSMUSG00000018415		812.052	0.0298689	0.0970753	0.307688	0.75832	0.830292	0.0807694	NA	Gid4	protein_coding
ENSMUSG00000018425		608.19	0.338344	0.106166	3.18692	0.00143797	0.00492687	2.30743	p-value	Dhx40	protein_coding
ENSMUSG00000018428		544.374	-0.775044	0.109608	-7.07105	1.54e-12	3.62e-11	10.4411	p-value and log2FC	Akap1	protein_coding
ENSMUSG00000018433		2105.06	-0.297995	0.0780973	-3.8157	0.000135799	0.000612726	3.21273	p-value	Nol11	protein_coding
ENSMUSG00000018442		910.758	-0.0244348	0.0936159	-0.261011	0.794084	0.857885	0.0665707	NA	Derl2	protein_coding
ENSMUSG00000018446		5873.38	-0.0649479	0.0666319	-0.974726	0.329696	0.455446	0.341563	NA	C1qbp	protein_coding
ENSMUSG00000018449		241.984	0.331656	0.159445	2.08007	0.0375194	0.0793371	1.10052	NA	Rpain	protein_coding
ENSMUSG00000018474		2044.57	-0.345255	0.0961332	-3.59142	0.000328878	0.00135777	2.86717	p-value	Chd3	protein_coding
ENSMUSG00000018476		536.888	-0.0808779	0.116299	-0.69543	0.486786	0.608227	0.215934	NA	Kdm6b	protein_coding
ENSMUSG00000018481		1479.26	-0.320441	0.0856796	-3.74	0.000184021	0.000809087	3.092	p-value	Appbp2	protein_coding
ENSMUSG00000018500		66.604	0.373627	0.265641	1.40651	0.159573	0.257796	0.588724	NA	Adora2b	protein_coding
ENSMUSG00000018501		2327.79	-0.21365	0.0836295	-2.55472	0.0106275	0.0273416	1.56318	NA	Ncor1	protein_coding
ENSMUSG00000018507		1566.43	-0.233131	0.0844905	-2.75926	0.00579319	0.016278	1.7884	NA	Trpv2	protein_coding
ENSMUSG00000018509		160.754	0.212005	0.177393	1.19511	0.232042	0.346222	0.460645	NA	Cenpv	protein_coding
ENSMUSG00000018537		145.613	-0.17392	0.176528	-0.985225	0.324513	0.450582	0.346226	NA	Pcgf2	protein_coding
ENSMUSG00000018541		451.896	0.0388931	0.114038	0.341053	0.733063	0.810594	0.0911969	NA	Cwc25	protein_coding
ENSMUSG00000018547		1542.56	-0.126247	0.0864437	-1.46045	0.144167	0.238408	0.622679	NA	Pip4k2b	protein_coding
ENSMUSG00000018548		959.615	-0.0204424	0.0990918	-0.206298	0.836558	0.887488	0.0518375	NA	Trim37	protein_coding
ENSMUSG00000018559		2275.87	0.0257443	0.074806	0.344148	0.730735	0.809928	0.0915535	NA	Ctdnep1	protein_coding
ENSMUSG00000018565		1445.89	-0.0793885	0.0867484	-0.915157	0.360109	0.48673	0.312712	NA	Elp5	protein_coding
ENSMUSG00000018567		2276.77	0.447592	0.0746848	5.99308	2.06e-09	2.81e-08	7.55078	p-value	Gabarap	protein_coding
ENSMUSG00000018572		1148.56	0.147105	0.0916153	1.60569	0.108343	0.190623	0.719824	NA	Phf23	protein_coding
ENSMUSG00000018574		2590.44	0.252487	0.0790528	3.19391	0.00140361	0.00483195	2.31588	p-value	Acadvl	protein_coding
ENSMUSG00000018583		11666.4	-0.253014	0.0668449	-3.78509	0.000153655	0.000684467	3.16465	p-value	G3bp1	protein_coding
ENSMUSG00000018585		701.596	0.273767	0.110677	2.47357	0.013377	0.0332039	1.47881	NA	Atox1	protein_coding
ENSMUSG00000018599		160.921	0.0592804	0.173117	0.34243	0.732027	0.810099	0.0914617	NA	Mief2	protein_coding
ENSMUSG00000018648		314.373	-0.18709	0.141597	-1.32128	0.186407	0.291632	0.535164	NA	Dusp14	protein_coding
ENSMUSG00000018651		317.828	-0.0941212	0.131071	-0.718091	0.472701	0.595318	0.225251	NA	Tada2a	protein_coding
ENSMUSG00000018654		10597.7	0.194912	0.0763252	2.55371	0.0106582	0.0274067	1.56214	NA	Ikzf1	protein_coding
ENSMUSG00000018659		497.83	-0.00622988	0.118626	-0.0525169	0.958117	0.972194	0.012247	NA	Pnpo	protein_coding
ENSMUSG00000018661		706.343	0.114715	0.101493	1.13027	0.258362	0.377395	0.423204	NA	Cog1	protein_coding
ENSMUSG00000018666		1653.38	0.0505558	0.0769103	0.657335	0.510966	0.62953	0.200984	NA	Cbx1	protein_coding
ENSMUSG00000018669		960.832	0.0923955	0.0979006	0.943769	0.345288	0.470967	0.32701	NA	Cdk5rap3	protein_coding
ENSMUSG00000018677		2220.08	0.157738	0.0745156	2.11684	0.0342731	0.0736488	1.13283	NA	Slc25a39	protein_coding
ENSMUSG00000018678		586.755	-0.0459259	0.116375	-0.394636	0.693112	0.781309	0.107177	NA	Sp2	protein_coding
ENSMUSG00000018697		804.978	-0.374326	0.0963035	-3.88694	0.000101514	0.000474798	3.32349	p-value	Aatf	protein_coding
ENSMUSG00000018707		3667.54	-0.508875	0.114179	-4.45682	8.32e-06	5.06e-05	4.29612	p-value and log2FC	Dync1h1	protein_coding
ENSMUSG00000018733		140.664	-0.532463	0.186915	-2.84869	0.00439	0.0128882	1.88981	log2FC	Pex12	protein_coding
ENSMUSG00000018736		595.83	0.0531732	0.101426	0.524256	0.600101	0.705257	0.151652	NA	Ndel1	protein_coding
ENSMUSG00000018750		190.918	0.826035	0.168504	4.90217	9.48e-07	7.12e-06	5.14737	p-value and log2FC	Zbtb4	protein_coding
ENSMUSG00000018761		1319.46	-0.212752	0.08882	-2.39532	0.0166059	0.0401431	1.39639	NA	Mpdu1	protein_coding
ENSMUSG00000018765		1332.54	0.0527201	0.0900681	0.585336	0.558322	0.672371	0.172391	NA	Fxr2	protein_coding
ENSMUSG00000018770		10286.8	0.15701	0.0740591	2.12006	0.0340007	0.0732078	1.13544	NA	Atp5g3	protein_coding
ENSMUSG00000018774		10.828	-0.0577223	0.63617	-0.0907341	0.927704	0.952498	0.0211361	NA	Cd68	protein_coding
ENSMUSG00000018796		411.582	0.0691367	0.133246	0.518866	0.603854	0.708217	0.149834	NA	Acsl1	protein_coding
ENSMUSG00000018809		278.044	0.503616	0.149858	3.36063	0.000777651	0.00288972	2.53914	p-value and log2FC	Smyd4	protein_coding
ENSMUSG00000018819		7061.32	-0.0140929	0.0673805	-0.209154	0.834328	0.886272	0.052433	NA	Lsp1	protein_coding
ENSMUSG00000018820		278.386	-0.382935	0.137893	-2.77704	0.00548559	0.0155819	1.80738	NA	Zfyve27	protein_coding
ENSMUSG00000018821		534.136	0.293512	0.12138	2.41812	0.0156009	0.038063	1.4195	NA	Avpi1	protein_coding
ENSMUSG00000018841		515.066	0.120829	0.116973	1.03296	0.301621	0.425522	0.371078	NA	Rad51d	protein_coding
ENSMUSG00000018846		2268.48	-0.133903	0.0792212	-1.69024	0.0909818	0.165055	0.782371	NA	Pank3	protein_coding
ENSMUSG00000018848		3550.9	-0.337526	0.0838477	-4.02547	5.69e-05	0.000282828	3.54848	p-value	Rars	protein_coding
ENSMUSG00000018858		1101.37	0.418515	0.0910643	4.59582	4.31e-06	2.78e-05	4.55592	p-value	Mrpl58	protein_coding
ENSMUSG00000018861		704.626	0.268258	0.10706	2.50568	0.0122216	0.0307875	1.51163	NA	Fdxr	protein_coding
ENSMUSG00000018882		2114.47	-0.187902	0.0755971	-2.48557	0.0129344	0.0322629	1.4913	NA	Mrpl45	protein_coding
ENSMUSG00000018899		1090.2	0.378889	0.120412	3.1466	0.0016518	0.00555094	2.25563	p-value	Irf1	protein_coding
ENSMUSG00000018900		207.575	0.480462	0.161611	2.97296	0.00294939	0.00915385	2.0384	p-value	Slc22a5	protein_coding
ENSMUSG00000018906		194.995	-3.39201	0.63993	-5.3006	1.15e-07	1.08e-06	5.96658	p-value and log2FC	P4ha2	protein_coding
ENSMUSG00000018909		820.702	-1.00267	0.323012	-3.10412	0.00190847	0.00626612	2.203	p-value and log2FC	Arrb1	protein_coding
ENSMUSG00000018914		107.086	-3.16834	0.302904	-10.4599	1.32e-25	2.16e-23	22.6652	p-value and log2FC	Il3	protein_coding
ENSMUSG00000018916		312.475	-1.158	0.172273	-6.72191	1.79e-11	3.62e-10	9.44129	p-value and log2FC	Csf2	protein_coding
ENSMUSG00000018919		30.0741	-1.47738	0.431543	-3.42348	0.00061824	0.00236043	2.62701	p-value and log2FC	Tm4sf5	protein_coding
ENSMUSG00000018921		1907.98	-0.21359	0.0828742	-2.57728	0.00995816	0.0258749	1.58712	NA	Pelp1	protein_coding
ENSMUSG00000018923		1049.68	-0.146076	0.0894826	-1.63245	0.102585	0.182317	0.739174	NA	Med11	protein_coding
ENSMUSG00000018930		100.135	-1.92122	0.309193	-6.21367	5.18e-10	7.99e-09	8.09768	p-value and log2FC	Ccl4	protein_coding
ENSMUSG00000018931		153.121	-0.202348	0.184281	-1.09804	0.272185	0.393734	0.404797	NA	Natd1	protein_coding
ENSMUSG00000018932		2383.25	0.220165	0.0862238	2.55341	0.0106675	0.0274237	1.56187	NA	Map2k3	protein_coding
ENSMUSG00000018965		6006.8	0.124183	0.065171	1.90549	0.0567163	0.111955	0.950957	NA	Ywhah	protein_coding
ENSMUSG00000018974		2072.94	-0.401895	0.0836242	-4.80596	1.54e-06	1.1e-05	4.95942	p-value	Sart3	protein_coding
ENSMUSG00000018983		1614.84	0.464272	0.0880888	5.2705	1.36e-07	1.25e-06	5.90231	p-value	E2f2	protein_coding
ENSMUSG00000018986		228.842	-0.358608	0.162951	-2.20071	0.0277566	0.061795	1.20905	NA	Slfn3	protein_coding
ENSMUSG00000018995		317.338	-0.00253493	0.135555	-0.0187003	0.98508	0.990054	0.00434119	NA	Nars2	protein_coding
ENSMUSG00000018999		1767.5	0.705972	0.0923637	7.6434	2.12e-14	6.84e-13	12.1649	p-value and log2FC	Slc35b4	protein_coding
ENSMUSG00000019039		504.878	0.0868168	0.114481	0.75835	0.448242	0.572252	0.242413	NA	Dalrd3	protein_coding
ENSMUSG00000019054		2320.73	0.355542	0.0849612	4.18475	2.85e-05	0.000153099	3.81503	p-value	Fis1	protein_coding
ENSMUSG00000019055		201.212	-0.0930189	0.15572	-0.597349	0.550275	0.66473	0.177355	NA	Plod1	protein_coding
ENSMUSG00000019066		277.926	1.13771	0.151226	7.52329	5.34e-14	1.61e-12	11.7926	p-value and log2FC	Rab3d	protein_coding
ENSMUSG00000019080		101.966	-0.210184	0.216375	-0.971385	0.331356	0.457118	0.339972	NA	Mfsd3	protein_coding
ENSMUSG00000019082		350.547	-0.102543	0.133433	-0.768497	0.442192	0.566452	0.246837	NA	Slc25a22	protein_coding
ENSMUSG00000019087		1587.21	-0.0494248	0.0798802	-0.618737	0.536089	0.652622	0.185338	NA	Atp6ap1	protein_coding
ENSMUSG00000019088		111.592	0.559564	0.214332	2.61074	0.00903473	0.0237926	1.62356	log2FC	Dnase1l1	protein_coding
ENSMUSG00000019132		2613.72	0.0620858	0.0881658	0.704194	0.481312	0.603253	0.2195	NA	BC005537	protein_coding
ENSMUSG00000019139		2288.22	0.0670787	0.0817858	0.820175	0.412116	0.537357	0.269737	NA	Isyna1	protein_coding
ENSMUSG00000019143		461.982	0.135942	0.115294	1.17909	0.238363	0.353574	0.45152	NA	Hars2	protein_coding
ENSMUSG00000019158		1111.95	0.433398	0.104587	4.1439	3.41e-05	0.000179885	3.74501	p-value	Tmem160	protein_coding
ENSMUSG00000019173		2636.57	0.343441	0.0745755	4.60528	4.12e-06	2.67e-05	4.57288	p-value	Rab5c	protein_coding
ENSMUSG00000019179		8072.5	0.00586405	0.0650233	0.0901839	0.928141	0.952633	0.0210746	NA	Mdh2	protein_coding
ENSMUSG00000019188		4377.85	0.0234735	0.071698	0.327393	0.74337	0.818493	0.0869851	NA	H13	protein_coding
ENSMUSG00000019189		1554.52	-0.460737	0.0970597	-4.74694	2.07e-06	1.43e-05	4.84493	p-value	Rnf145	protein_coding
ENSMUSG00000019194		18.4345	0.338081	0.497748	0.679221	0.496998	0.616285	0.210219	NA	Scn1b	protein_coding
ENSMUSG00000019210		1000.16	-0.0517653	0.0925161	-0.559527	0.575802	0.687007	0.163039	NA	Atp6v1e1	protein_coding
ENSMUSG00000019214		746.722	0.233884	0.103556	2.25853	0.0239126	0.0543698	1.26464	NA	Chtf18	protein_coding
ENSMUSG00000019254		1046.83	0.0394346	0.114843	0.343379	0.731313	0.809966	0.0915332	NA	Ppp1r12c	protein_coding
ENSMUSG00000019256		1136.12	-0.591341	0.104633	-5.65155	1.59e-08	1.79e-07	6.74675	p-value and log2FC	Ahr	protein_coding
ENSMUSG00000019261		899.129	-0.353031	0.0971101	-3.63536	0.000277588	0.00117081	2.93151	p-value	Map1s	protein_coding
ENSMUSG00000019295		320.995	-0.0635909	0.133925	-0.474826	0.634911	0.734627	0.133933	NA	Tmem129	protein_coding
ENSMUSG00000019297		2000.49	-0.283211	0.0838294	-3.37842	0.000729032	0.00272903	2.56399	p-value	Nop9	protein_coding
ENSMUSG00000019302		449.938	0.0722411	0.124548	0.580025	0.561898	0.675635	0.170288	NA	Atp6v0a1	protein_coding
ENSMUSG00000019303		306.965	0.00788301	0.131103	0.0601286	0.952053	0.967589	0.0143092	NA	Psmc3ip	protein_coding
ENSMUSG00000019338		347.335	0.191807	0.136264	1.40761	0.159245	0.257512	0.589203	NA	Zfp687	protein_coding
ENSMUSG00000019362		2066.25	-0.132579	0.0902482	-1.46905	0.141819	0.235369	0.628251	NA	D8Ertd738e	protein_coding
ENSMUSG00000019370		7988.11	0.288812	0.0710758	4.06344	4.84e-05	0.000245202	3.61048	p-value	Calm3	protein_coding
ENSMUSG00000019373		1968.02	0.22308	0.080919	2.75683	0.0058364	0.0163677	1.78601	NA	Cops3	protein_coding
ENSMUSG00000019428		4128.25	0.015867	0.073504	0.215866	0.829092	0.882055	0.0545042	NA	Fkbp8	protein_coding
ENSMUSG00000019432		4717.47	-0.455156	0.0694466	-6.55404	5.6e-11	1.03e-09	8.98799	p-value	Ddx39b	protein_coding
ENSMUSG00000019433		1194.01	0.3589	0.0925321	3.87866	0.000105035	0.000489811	3.30997	p-value	Gipc1	protein_coding
ENSMUSG00000019437		162.86	-0.313329	0.177981	-1.76046	0.0783299	0.145936	0.835838	NA	Tlcd1	protein_coding
ENSMUSG00000019461		355.932	0.983573	0.127842	7.69367	1.43e-14	4.74e-13	12.3239	p-value and log2FC	Plscr3	protein_coding
ENSMUSG00000019470		1212.18	0.0227123	0.0847922	0.267859	0.788808	0.853911	0.0685873	NA	Xab2	protein_coding
ENSMUSG00000019471		5753.04	-0.0266827	0.0656904	-0.406189	0.684604	0.773608	0.111479	NA	Cdc37	protein_coding
ENSMUSG00000019478		89.5404	0.221137	0.224944	0.983078	0.325569	0.451389	0.345449	NA	Rab4a	protein_coding
ENSMUSG00000019487		266.189	-0.271735	0.145451	-1.86822	0.0617314	0.12039	0.91941	NA	Trip10	protein_coding
ENSMUSG00000019489		48.7115	-0.583873	0.303697	-1.92255	0.0545366	0.108411	0.964926	log2FC	Cd70	protein_coding
ENSMUSG00000019494		3899.66	0.0387277	0.0753411	0.514032	0.60723	0.711026	0.148115	NA	Cops6	protein_coding
ENSMUSG00000019505		10512.1	0.0386982	0.122907	0.314857	0.75287	0.825572	0.0832453	NA	Ubb	protein_coding
ENSMUSG00000019518		205.063	0.390182	0.162896	2.39528	0.0166076	0.0401431	1.39639	NA	Ap4m1	protein_coding
ENSMUSG00000019528		1390.22	1.13606	0.126949	8.9489	3.59e-19	2.06e-17	16.6863	p-value and log2FC	Gyg	protein_coding
ENSMUSG00000019564		202.674	-0.590444	0.168219	-3.50997	0.000448161	0.0017717	2.75161	p-value and log2FC	Arid3a	protein_coding
ENSMUSG00000019578		724.126	0.274732	0.0998466	2.75155	0.00593149	0.0166023	1.77983	NA	Ubxn6	protein_coding
ENSMUSG00000019579		1375.16	-0.199711	0.091657	-2.17889	0.0293397	0.0647795	1.18856	NA	Mydgf	protein_coding
ENSMUSG00000019659		918.891	-0.0782066	0.0923788	-0.846586	0.397226	0.523719	0.280902	NA	Ccdc12	protein_coding
ENSMUSG00000019689		355.886	0.687801	0.148703	4.62533	3.74e-06	2.45e-05	4.61119	p-value and log2FC	Fmc1	protein_coding
ENSMUSG00000019699		523.663	-0.0990406	0.116195	-0.852368	0.39401	0.520358	0.283698	NA	Akt3	protein_coding
ENSMUSG00000019710		1321.79	0.372005	0.095934	3.87772	0.000105442	0.000491479	3.30849	p-value	Mrpl24	protein_coding
ENSMUSG00000019715		1375.62	-0.110985	0.0814947	-1.36187	0.173238	0.275014	0.560645	NA	Gle1	protein_coding
ENSMUSG00000019731		1656.45	-0.157426	0.081669	-1.92761	0.0539032	0.107341	0.969234	NA	Slc35e1	protein_coding
ENSMUSG00000019738		423.794	0.108117	0.119425	0.90532	0.365296	0.492102	0.307945	NA	Polr2i	protein_coding
ENSMUSG00000019763		120.309	0.396286	0.210425	1.88326	0.059665	0.116934	0.932059	NA	Rmnd1	protein_coding
ENSMUSG00000019773		1396.98	0.280792	0.0812717	3.45498	0.000550339	0.00213083	2.67145	p-value	Fbxo5	protein_coding
ENSMUSG00000019774		164.282	-0.33861	0.212534	-1.5932	0.111114	0.194555	0.710957	NA	Mtrf1l	protein_coding
ENSMUSG00000019777		2837.24	-0.151527	0.0718422	-2.10916	0.0349304	0.0747365	1.12647	NA	Hdac2	protein_coding
ENSMUSG00000019782		1983.57	-0.18306	0.089053	-2.05563	0.0398185	0.0833136	1.07928	NA	Rwdd1	protein_coding
ENSMUSG00000019790		668.632	-0.000248889	0.108228	-0.00229966	0.998165	0.999071	0.000403586	NA	Stxbp5	protein_coding
ENSMUSG00000019791		367.192	0.823232	0.145378	5.66269	1.49e-08	1.69e-07	6.773	p-value and log2FC	Hint3	protein_coding
ENSMUSG00000019792		458.305	0.179002	0.11137	1.60727	0.107995	0.190077	0.721072	NA	Trmt11	protein_coding
ENSMUSG00000019794		683.796	0.298142	0.1013	2.94315	0.00324891	0.00997366	2.00115	p-value	Katna1	protein_coding
ENSMUSG00000019795		1599.72	0.515111	0.088279	5.83503	5.38e-09	6.72e-08	7.17291	p-value and log2FC	Pcmt1	protein_coding
ENSMUSG00000019797		276.144	0.188748	0.138381	1.36397	0.172576	0.274262	0.561834	NA	1700021F05Rik	protein_coding
ENSMUSG00000019802		1467.22	-0.418258	0.0872061	-4.79621	1.62e-06	1.14e-05	4.9422	p-value	Sec63	protein_coding
ENSMUSG00000019804		5365.34	0.310853	0.0756685	4.10809	3.99e-05	0.000207164	3.68369	p-value	Snx3	protein_coding
ENSMUSG00000019806		228.699	0.0469646	0.198488	0.236612	0.812958	0.870953	0.0600055	NA	Aig1	protein_coding
ENSMUSG00000019808		188.019	-0.315132	0.166168	-1.89647	0.0578979	0.113911	0.943436	NA	Adat2	protein_coding
ENSMUSG00000019809		441.98	0.00294497	0.118109	0.0249343	0.980107	0.986814	0.0057645	NA	Pex3	protein_coding
ENSMUSG00000019810		462.709	0.138361	0.129743	1.06643	0.28623	0.409442	0.387808	NA	Fuca2	protein_coding
ENSMUSG00000019813		313.203	0.468928	0.132301	3.5444	0.0003935	0.00157773	2.80197	p-value	Cep57l1	protein_coding
ENSMUSG00000019814		1225.38	-0.485927	0.0970065	-5.00922	5.47e-07	4.38e-06	5.35868	p-value	Ltv1	protein_coding
ENSMUSG00000019817		510.536	-0.0711495	0.117237	-0.606884	0.543928	0.65936	0.180877	NA	Plagl1	protein_coding
ENSMUSG00000019818		5504.92	0.639023	0.0961457	6.6464	3e-11	5.84e-10	9.23349	p-value and log2FC	Cd164	protein_coding
ENSMUSG00000019820		452.867	0.0410479	0.146323	0.28053	0.779071	0.846802	0.0722183	NA	Utrn	protein_coding
ENSMUSG00000019822		161.547	0.139056	0.171708	0.809842	0.418031	0.543011	0.265192	NA	Smpd2	protein_coding
ENSMUSG00000019823		1577.94	-0.220993	0.0842667	-2.62254	0.00872779	0.0230801	1.63676	NA	Mical1	protein_coding
ENSMUSG00000019826		300.121	0.535303	0.136897	3.91025	9.22e-05	0.000435643	3.36087	p-value and log2FC	Zbtb24	protein_coding
ENSMUSG00000019832		107.216	0.75155	0.219316	3.42678	0.000610774	0.00233807	2.63114	p-value and log2FC	Rab32	protein_coding
ENSMUSG00000019837		629.342	-0.170068	0.10073	-1.68836	0.0913419	0.165529	0.781127	NA	Gtf3c6	protein_coding
ENSMUSG00000019838		412.832	-0.603106	0.11891	-5.07195	3.94e-07	3.24e-06	5.48883	p-value and log2FC	Slc16a10	protein_coding
ENSMUSG00000019841		294.292	-0.531443	0.172367	-3.0832	0.00204785	0.00666765	2.17603	p-value and log2FC	Rev3l	protein_coding
ENSMUSG00000019842		535.535	0.190238	0.108053	1.7606	0.0783063	0.145936	0.835838	NA	Traf3ip2	protein_coding
ENSMUSG00000019843		3223.87	0.16869	0.0702401	2.40161	0.0163229	0.0395868	1.40245	NA	Fyn	protein_coding
ENSMUSG00000019845		351.822	0.320533	0.142734	2.24567	0.0247251	0.0560164	1.25168	NA	Tube1	protein_coding
ENSMUSG00000019849		2229.32	-0.47352	0.0842236	-5.62218	1.89e-08	2.09e-07	6.67992	p-value	Prep	protein_coding
ENSMUSG00000019850		1180.82	-0.865858	0.0914115	-9.47209	2.74e-21	2.21e-19	18.6556	p-value and log2FC	Tnfaip3	protein_coding
ENSMUSG00000019851		213.537	-0.723055	0.190151	-3.80252	0.000143231	0.000641411	3.19286	p-value and log2FC	Perp	protein_coding
ENSMUSG00000019854		953.904	-0.0263366	0.0992727	-0.265295	0.790782	0.855506	0.0677771	NA	Reps1	protein_coding
ENSMUSG00000019857		1229.39	-0.00629538	0.0852877	-0.0738134	0.941159	0.961425	0.0170845	NA	Asf1a	protein_coding
ENSMUSG00000019861		670.233	-0.0661612	0.100612	-0.657587	0.510803	0.629406	0.201069	NA	Gopc	protein_coding
[truncated: 8,851 more rows]

## Sheet: Figure 3e,f
Figure 3e			Figure 3e
[truncated: 1,556 more rows]

[truncated: 12 more sheets: Figure 4, Figure 5, Figure 6a, Figure 6b, Figure 6c, Supplementary Figure 1, Supplementary Figure 2, Supplementary Figure 3, Supplementary Figure 4a, Supplementary Figure 4b-e, Supplementary Figure 5a, b, Supplementary Figure 5c-i,k,l]
